# Supplementary material for: Revealing the developmental dynamics in male strobilus transcriptome of Gnetum luofuense using nanopore sequencing technology
Source: Sci Rep. 2021 May 18;11:10516. doi: 10.1038/s41598-021-90082-0 (PMC8131605; doi:10.1038/s41598-021-90082-0)
Supplement: Supplementary file 3 — Supplementary Information 3. [file 41598_2021_90082_MOESM3_ESM.xlsx]

## Sheet: all_expression
Supplementary Dataset File 1. Expressoin of all genes identified in the nine full-length transcriptome
ID	FA01	FA02	FA03	FB01	FB02	FB03	FC01	FC02	FC03
ONT.1.1	285.088	261.69	249.966	358.252	405.153	506.075	421.858	660.837	594.821
ONT.10.1	0.429997	0.498457	0	0	0.304856	0.841121	0.473998	5.15969	0
ONT.100.11	0.429997	0.498457	0.526244	0	0	0.280374	0	0	0
ONT.100.2	44.7197	58.8179	51.0457	32.6708	55.1789	48.5047	61.6197	59.138	26.7423
ONT.100.3	10.3199	11.4645	14.2086	9.01263	9.14567	7.85047	14.2199	9.52558	4.41377
ONT.100.4	214.569	251.721	243.125	174.62	299.063	248.972	305.255	288.546	90.8718
ONT.100.5	28.8098	34.3935	31.5747	20.2784	27.7419	33.3645	37.9198	30.9581	8.30828
ONT.100.7	1.28999	0.498457	0.526244	0.56329	1.82913	1.40187	0.947995	0.793799	0.778901
ONT.100.8	0.429997	1.49537	0	1.12658	1.52428	0.560748	0.947995	1.1907	0.519267
ONT.100.9	8.59994	7.9753	10.5249	6.75947	11.5845	8.97196	13.7459	7.14419	3.37524
ONT.1000.1	29.2398	24.4244	45.257	24.2214	17.3768	14.5794	15.1679	7.54109	9.86608
ONT.1000.2	14.6199	16.4491	16.8398	7.88605	7.92624	4.48598	4.73998	3.96899	7.78901
ONT.10000.2	0.429997	0	0	13.5189	11.8894	9.25234	13.7459	5.15969	0.778901
ONT.10000.3	0	0	0	0	0.914567	0.560748	0	0	0
ONT.10000.4	0	0	0	0.56329	0.609711	0.560748	1.42199	0.793799	0
ONT.10000.5	0.429997	0.498457	0	26.4746	33.5341	21.8692	35.0758	14.2884	1.81744
ONT.10000.6	0	0	0.526244	0	0.609711	0.280374	0.473998	0.396899	0.259634
ONT.10000.7	0	0	0	0	1.21942	0.560748	0	0	0
ONT.10000.8	0	0	0	0	0.304856	0	0.947995	0	0
ONT.10002.2	9.88993	8.97222	6.84118	9.01263	11.5845	6.72897	9.00596	5.95349	4.41377
ONT.10003.1	3.00998	2.99074	2.63122	1.12658	2.43884	1.1215	2.84399	0.396899	1.29817
ONT.10004.1	1.71999	2.99074	3.68371	4.50632	4.87769	1.40187	3.31798	3.96899	4.67341
ONT.10004.2	29.6698	17.446	28.4172	24.2214	24.0836	21.028	16.1159	17.8605	11.1642
ONT.10004.3	1.71999	1.49537	2.10498	1.68987	1.52428	1.40187	2.84399	0.793799	0.519267
ONT.10006.1	17.6299	15.4522	19.471	15.2088	17.3768	16.5421	17.0639	17.4636	17.9147
ONT.10006.2	3.43998	3.4892	1.05249	1.68987	2.7437	3.64486	2.84399	2.3814	9.08718
ONT.10006.3	1.28999	0.996913	5.26244	1.68987	1.82913	3.08411	3.79198	1.5876	10.3853
ONT.10007.1	0.429997	0	1.05249	0	0.304856	0.280374	0.947995	0	0.519267
ONT.10008.12	11.1799	6.47993	20.5235	6.19618	1.82913	12.6168	8.05796	10.7163	16.8762
ONT.10008.2	5.58996	7.47685	8.41991	3.94303	3.04856	3.08411	2.36999	3.17519	9.08718
ONT.10008.3	45.5797	35.3904	49.9932	41.6834	18.5962	24.6729	18.0119	25.4016	56.0809
ONT.10008.5	0	0	0	0	0	0.280374	0	0.396899	0
ONT.10008.6	79.1195	66.2947	87.8828	63.0884	36.8875	67.2897	50.7178	63.9008	119.691
ONT.10008.8	0	0	0	0.56329	0.304856	0.280374	0	0	0.519267
ONT.10009.1	13.3299	8.97222	4.7362	6.19618	0.304856	1.40187	0	0	0
ONT.10009.2	52.0297	53.8333	42.0995	16.3354	3.35341	1.96262	0	0	0
ONT.1001.2	0.859994	0	0.526244	0.56329	0	0	0	0.793799	0.259634
ONT.1001.3	0.429997	0	0	1.12658	0	0	0.473998	0	0
ONT.10010.1	9.88993	6.97839	13.1561	3.37974	0.609711	1.40187	0	0	0
ONT.10011.1	25.3698	18.4429	21.576	8.44934	8.84081	8.13084	3.79198	1.9845	0.778901
ONT.10011.2	10.3199	7.47685	7.89366	5.6329	7.31653	5.04673	5.21397	2.77829	0.778901
ONT.10011.3	24.9398	16.4491	12.1036	12.3924	10.0602	7.85047	5.21397	3.57209	0.519267
ONT.10012.1	2.14999	0	0.526244	31.5442	18.5962	21.5888	22.2779	7.54109	17.1358
ONT.10012.2	0.859994	0	0	18.5886	13.1088	5.88785	8.53196	2.77829	1.29817
ONT.10012.3	0.429997	0	0	8.44934	6.70682	5.3271	4.26598	1.9845	0
ONT.10013.2	0.859994	0.498457	1.57873	2.25316	4.26798	3.08411	6.63597	1.1907	3.37524
ONT.10014.1	3.43998	6.47993	3.68371	2.25316	5.79226	4.76635	9.00596	5.15969	6.75048
ONT.10014.2	27.0898	32.8981	41.0471	28.7278	26.5224	23.5514	26.0699	17.4636	11.9432
ONT.10014.3	52.0297	58.8179	86.8303	64.7783	60.3614	50.7477	53.0877	58.3442	38.9451
ONT.10014.4	8.16995	13.4583	11.5774	11.8291	13.4136	12.3364	9.95395	14.6853	12.2028
ONT.10015.1	0.429997	0	0	0.56329	3.04856	1.40187	1.89599	2.3814	4.41377
ONT.10015.3	0	0	0	0.56329	0.914567	0	0	0.793799	0
ONT.10015.6	0	0	0	0	0	0	0	0.396899	0
ONT.10015.7	0	0	0.526244	0	0.914567	0	0	0	0.519267
ONT.10016.3	183.609	161.001	150.506	198.841	219.496	203.271	229.889	195.274	196.283
ONT.10016.4	1.28999	2.99074	0.526244	0.56329	1.82913	2.80374	1.89599	1.1907	3.63487
ONT.10017.1	13.3299	8.47376	15.2611	11.2658	30.4856	19.6262	40.7638	33.7364	9.60645
ONT.10017.2	0	0	1.57873	0	3.35341	4.20561	1.42199	6.35039	2.3367
ONT.10017.3	12.0399	12.4614	16.8398	15.2088	52.4352	41.7757	72.9956	87.7147	42.0607
ONT.10017.4	0.429997	2.49228	2.63122	0.56329	5.18254	4.76635	9.95395	4.76279	7.01011
ONT.10018.1	42.1397	33.895	28.4172	39.4303	39.3264	39.2523	45.5038	39.293	41.2818
ONT.10019.1	1.28999	1.99383	0.526244	1.12658	0.914567	0.280374	0	0	0.259634
ONT.10019.3	0	0.498457	0	0	0	0.560748	0.473998	0.396899	0.778901
ONT.10019.4	0.429997	0.498457	0.526244	0	0	0.560748	0	0.396899	0.519267
ONT.1002.1	65.3596	66.7932	101.565	68.7213	86.579	70.6542	80.1056	77.3954	50.6286
ONT.1002.2	3.43998	7.47685	11.5774	3.37974	3.96312	2.80374	4.26598	2.77829	5.19267
ONT.1002.3	46.4397	43.3657	56.3081	54.6391	56.0934	50.1869	53.5617	43.6589	37.1276
ONT.1002.5	0.859994	1.99383	1.57873	3.94303	3.04856	2.52336	1.42199	2.77829	0.778901
ONT.10020.1	4.29997	5.48302	4.7362	10.1392	12.1942	10.0935	8.53196	4.36589	1.81744
ONT.10020.2	0	0	0	0	0.304856	0.841121	0	0	0
ONT.10021.1	28.3798	17.9444	18.9448	18.5886	25.6079	17.6635	19.4339	18.6543	15.3184
ONT.10021.2	0.859994	0.996913	1.05249	0.56329	1.21942	1.40187	0.947995	0.793799	0.259634
ONT.10021.3	1.28999	3.4892	3.15747	1.68987	2.13399	1.68224	1.42199	0.396899	4.41377
ONT.10022.1	3.00998	0	0.526244	3.94303	3.96312	53.271	49.2958	61.9163	242.758
ONT.10022.3	0.859994	0	0	1.68987	1.21942	19.9065	39.3418	19.845	36.0891
ONT.10024.1	28.3798	21.9321	24.7335	32.6708	32.3147	25.514	31.7578	34.9271	8.56791
ONT.10025.1	11.6099	11.963	12.6299	10.1392	13.1088	10.6542	7.58396	15.0822	8.30828
ONT.10026.1	0	0	0	0	0	0	0	0	0.259634
ONT.10027.3	81.6995	50.8426	62.6231	56.8922	38.7167	46.8224	45.0298	55.5659	92.9489
ONT.10027.4	2.14999	2.99074	2.10498	1.68987	2.7437	1.96262	1.42199	1.1907	3.1156
ONT.10028.1	8.59994	5.48302	5.78869	3.94303	1.52428	0	0	0	0.259634
ONT.10029.1	0	0.498457	0	0	0.304856	0	0	0	0
ONT.1003.1	33.9698	34.3935	38.9421	57.4555	37.8021	63.0841	69.6777	53.1845	18.9533
ONT.10030.1	273.908	264.68	264.175	217.43	312.172	291.308	280.607	217.501	103.334
ONT.10030.4	40.4197	24.9228	24.2072	26.4746	24.3884	33.0841	37.4458	30.9581	19.4725
ONT.10030.5	16.7699	18.4429	17.3661	17.462	15.2428	15.4206	20.3819	25.7985	11.1642
ONT.10030.6	49.4497	32.8981	35.2584	37.1771	40.2409	41.2149	43.6078	37.7054	29.8579
ONT.10030.7	0	0.996913	0	0	0.914567	0.280374	0	0.793799	0.778901
ONT.10030.8	6.01996	7.47685	6.31493	6.75947	7.92624	6.16822	4.26598	3.96899	7.52938
ONT.10032.1	5.15997	12.4614	15.2611	16.3354	24.6933	21.8692	28.4399	17.8605	15.3184
ONT.10032.2	11.1799	14.9537	7.36742	7.32276	33.5341	19.0654	26.5439	24.2109	5.71194
ONT.10032.3	2.57998	1.99383	3.15747	3.94303	7.01168	4.48598	7.58396	8.33488	14.5395
ONT.10032.4	3.86997	2.49228	2.63122	5.06961	8.84081	6.16822	9.47995	9.12868	3.1156
ONT.10032.5	2.14999	3.4892	2.10498	3.37974	5.18254	3.92523	3.79198	1.5876	6.23121
ONT.10032.6	1.71999	2.99074	1.57873	2.81645	2.43884	2.80374	3.79198	5.95349	9.08718
ONT.10033.1	6.44996	6.47993	5.78869	8.44934	5.4874	7.00935	5.68797	5.95349	7.01011
ONT.10034.1	0	0	0.526244	0.56329	0.304856	0	0.947995	0.396899	0
ONT.10035.2	6.44996	9.47067	13.1561	14.6455	12.4991	14.2991	2.84399	1.9845	2.3367
ONT.10036.1	0.859994	2.49228	0	3.37974	2.7437	4.20561	9.95395	20.6388	11.4239
ONT.10036.2	0.859994	0	0	0.56329	0.609711	0	0	1.5876	0.778901
ONT.10037.1	6.01996	11.963	15.2611	10.1392	6.70682	6.72897	6.16197	7.93799	8.04864
ONT.10037.2	0.859994	0.498457	0.526244	0	0	0.280374	0	0	0.778901
ONT.10037.3	3.86997	7.9753	7.89366	3.37974	3.65827	5.04673	2.36999	4.36589	1.03853
ONT.10038.1	0.859994	0.498457	0	0.56329	3.04856	2.80374	7.10997	2.77829	1.29817
ONT.10039.2	0.429997	0	0.526244	0	0	0.560748	0	0	0
ONT.10039.3	192.639	148.042	123.141	195.461	208.216	189.533	183.437	219.485	255.22
ONT.10039.4	3.00998	1.49537	2.63122	3.94303	3.35341	2.80374	2.84399	3.57209	5.19267
ONT.10039.5	1.71999	2.99074	4.7362	3.37974	4.87769	2.80374	5.21397	1.9845	2.85597
ONT.1004.1	3.86997	1.99383	2.63122	6.19618	3.04856	2.52336	9.00596	4.36589	0.778901
ONT.1004.2	3.00998	1.99383	3.68371	5.6329	2.13399	1.40187	1.42199	0.793799	0
ONT.10040.1	6.87995	8.47376	8.41991	7.32276	5.4874	2.52336	7.58396	3.96899	0.778901
ONT.10041.1	21.9299	31.4028	20.5235	20.8417	23.169	17.6635	18.9599	15.4791	27.7808
ONT.10041.2	20.2099	22.929	27.3647	28.1645	16.1573	15.9813	11.3759	12.3039	29.3386
ONT.10042.2	0	0	0	0	0	0	0.473998	0.396899	0
ONT.10043.2	88.5794	74.27	99.4602	77.734	96.9441	78.5047	91.0076	98.8279	92.4296
ONT.10043.3	30.9598	34.3935	34.2059	43.3733	39.3264	35.8878	40.2898	40.8806	40.5029
ONT.10043.4	9.02994	11.963	7.36742	7.32276	10.9748	6.4486	9.47995	6.35039	8.30828
ONT.10043.5	8.59994	7.47685	9.4724	6.75947	6.09711	5.04673	8.05796	4.76279	5.97158
ONT.10043.6	6.44996	4.98457	7.89366	3.37974	2.7437	1.96262	2.84399	3.96899	4.15414
ONT.10044.2	0.859994	0	0.526244	0	0	0	0	0	0.519267
ONT.10045.2	1.71999	1.49537	1.57873	3.94303	3.96312	2.52336	2.36999	2.3814	1.5578
ONT.10045.4	0.429997	0	1.05249	0	0	0	0	0	0
ONT.10046.1	0.429997	0.498457	55.7819	19.7151	2.43884	4.76635	0.473998	0	0.259634
ONT.10046.2	0	0.498457	7.36742	2.81645	0.304856	0.280374	0	0	0
ONT.10049.2	0.429997	0	0.526244	0	1.21942	0.841121	0.947995	0.396899	1.29817
ONT.10049.3	3.43998	1.49537	3.15747	3.94303	3.04856	3.36449	4.73998	5.55659	10.9046
ONT.10049.4	0.429997	0	0	0	0.304856	0	0	0.396899	0.259634
ONT.1005.1	5.15997	4.48611	11.5774	6.19618	2.7437	8.13084	8.05796	7.14419	0.519267
ONT.10050.1	0	0	0	0	0	0	0.473998	0	0.519267
ONT.10050.2	7.73995	9.96913	18.4186	11.2658	7.62139	5.88785	6.63597	4.76279	12.9817
ONT.10051.1	0	0	0	1.12658	0	0	0	0	0
ONT.10051.2	0	0	0	0	0	0.280374	0	0.396899	0
ONT.10053.1	44.2897	30.4058	46.3095	35.4872	25.9127	34.2056	31.7578	34.9271	41.5414
ONT.10054.1	0.429997	0.498457	2.63122	0	1.82913	1.96262	0.947995	0.396899	0.519267
ONT.10054.3	1.28999	0.996913	4.7362	1.12658	1.21942	0.841121	0	1.5876	0.259634
ONT.10055.3	6.44996	5.48302	4.20995	3.37974	5.18254	3.92523	4.26598	1.5876	2.07707
ONT.10057.1	0.429997	0	0	0.56329	0.609711	0	0	0.396899	1.5578
ONT.10058.1	2.14999	0.498457	2.63122	1.12658	1.52428	3.36449	0.473998	2.3814	1.5578
ONT.10058.4	0.859994	0.498457	0	0	0.914567	0.280374	0	0	0.259634
ONT.10058.5	1.71999	1.49537	1.05249	0.56329	1.21942	0.280374	0.473998	1.5876	1.29817
ONT.10059.2	6.87995	11.963	69.9905	39.9936	7.62139	17.9439	3.31798	2.3814	9.34681
ONT.1006.1	7.73995	11.4645	11.0511	10.1392	3.96312	7.28972	2.36999	3.57209	0.778901
ONT.10060.2	5.58996	4.98457	2.63122	2.81645	4.87769	3.92523	9.00596	5.15969	7.78901
ONT.10060.3	0.429997	0.498457	0	0	0	0	0	0	0.519267
ONT.10061.1	3.43998	2.99074	2.63122	3.37974	3.04856	2.52336	3.31798	3.96899	4.15414
ONT.10061.2	7.30995	7.9753	8.94615	3.94303	3.96312	7.85047	8.05796	10.3194	12.9817
ONT.10062.1	40.8497	40.375	39.9946	87.3099	61.276	63.3645	55.4577	57.1535	61.7928
ONT.10062.2	0	0	0	1.12658	0	0	0	0	0
ONT.10062.4	2.14999	1.99383	0.526244	2.25316	0.914567	2.80374	1.42199	1.5876	2.07707
ONT.10062.5	56.3296	55.8271	56.3081	132.936	77.7382	89.7196	72.0476	74.6171	70.6204
ONT.10062.7	0.429997	0	0	1.12658	0.914567	3.64486	1.42199	0.793799	1.03853
ONT.10062.8	9.45994	8.97222	6.84118	13.5189	6.70682	9.25234	4.26598	5.15969	5.71194
ONT.10065.1	5.58996	4.48611	4.7362	25.348	19.8156	12.8972	17.0639	13.0977	6.75048
ONT.10065.2	0	0.996913	0	1.68987	0.304856	2.24299	1.89599	0.396899	0.259634
ONT.10065.3	2.14999	1.99383	3.68371	1.68987	6.40197	4.20561	5.68797	6.35039	3.63487
ONT.10065.4	0	0	0	0	0.609711	0	0	0	0
ONT.10066.1	2.57998	1.49537	2.63122	0	0.609711	0.841121	0.473998	0.396899	0.519267
ONT.10067.1	12.0399	15.4522	4.7362	6.75947	8.84081	7.85047	13.2719	10.7163	12.4624
ONT.10070.2	0.429997	0	0	2.25316	0.609711	1.40187	0	0	0.259634
ONT.10073.1	28.8098	23.4275	24.2072	40.5568	34.4487	24.9533	13.7459	7.14419	0
ONT.10073.2	0	0.498457	0	0.56329	0	0	0	0	0
ONT.10074.1	5.15997	8.47376	5.78869	2.25316	6.40197	6.72897	8.53196	7.14419	2.85597
ONT.10074.2	24.0798	26.9167	15.2611	20.2784	33.839	19.0654	38.8678	30.9581	9.34681
ONT.10074.3	10.3199	8.97222	7.36742	8.44934	17.6816	12.0561	23.6999	28.9736	8.82755
ONT.10075.1	25.7998	24.9228	16.8398	33.2341	22.5593	25.2336	19.4339	25.7985	20.2514
ONT.10075.2	4.72997	5.98148	4.7362	7.88605	6.09711	3.08411	5.68797	4.36589	6.23121
ONT.10078.1	42.1397	42.3688	36.8371	29.8543	27.7419	24.9533	20.8559	25.4016	29.3386
ONT.10079.1	7.73995	8.47376	13.1561	9.01263	10.0602	9.25234	10.4279	8.33488	4.41377
ONT.10079.2	14.6199	16.4491	8.41991	7.32276	9.14567	8.41121	6.63597	8.73178	4.93304
ONT.10079.3	0.429997	0	0	0	0	0.560748	0	0	0
ONT.10079.4	3.43998	2.99074	2.63122	3.37974	3.96312	2.24299	3.31798	1.9845	3.37524
ONT.1008.1	0.429997	0.498457	1.05249	0	1.21942	0.560748	0	0	1.81744
ONT.1008.2	19.3499	14.9537	17.3661	11.2658	19.5108	14.5794	18.4859	16.2729	12.7221
ONT.1008.4	5.15997	7.9753	8.41991	7.32276	8.84081	5.88785	7.10997	6.35039	1.5578
ONT.10080.1	3.43998	7.47685	0	1.12658	0	0	0	0	0
ONT.10082.1	23.6498	29.4089	18.9448	19.7151	5.4874	10.6542	4.73998	5.15969	7.52938
ONT.10083.1	18.9199	22.4305	18.4186	12.9557	27.7419	22.4299	11.3759	15.0822	5.19267
ONT.10084.1	42.1397	33.3966	27.8909	17.462	12.4991	14.8598	4.73998	7.93799	8.04864
ONT.10084.2	18.9199	20.9352	11.5774	12.9557	3.65827	6.72897	3.31798	3.96899	3.63487
ONT.10085.1	0	0	0	0	0	0.280374	0	0	0
ONT.10086.1	0.859994	2.49228	2.63122	5.06961	2.43884	1.1215	0.947995	3.96899	2.59634
ONT.10086.2	29.6698	30.4058	23.1548	25.9113	37.4972	32.8037	39.8158	30.9581	19.2129
ONT.10086.3	19.3499	11.4645	14.7348	13.5189	19.2059	14.8598	18.4859	14.2884	12.7221
ONT.10088.3	0.859994	1.49537	4.7362	2.25316	0.304856	0.841121	1.89599	1.1907	1.03853
ONT.10088.4	7.73995	7.9753	5.78869	10.7025	12.8039	14.5794	14.2199	13.8915	8.82755
ONT.10089.1	268.318	325.991	292.592	163.354	52.1303	70.9346	11.3759	19.845	41.2818
ONT.10089.2	22.7898	25.4213	22.6285	19.1518	3.04856	7.00935	0.473998	0.793799	3.89451
ONT.10089.3	0	0	0	0.56329	0	0	0	0	0
ONT.1009.1	1.28999	0	0	1.68987	1.52428	1.1215	0	0.396899	2.07707
ONT.1009.2	12.4699	22.929	22.6285	19.7151	13.4136	7.57009	9.47995	9.52558	20.2514
ONT.1009.3	2.14999	2.99074	2.10498	0.56329	0.914567	0.841121	2.36999	0.396899	4.93304
ONT.1009.4	1.71999	2.49228	4.20995	0.56329	0.914567	1.1215	0.473998	0.396899	1.81744
ONT.10090.2	2.14999	4.48611	3.68371	1.12658	4.87769	5.04673	3.79198	1.1907	2.59634
ONT.10093.2	10.3199	3.98765	11.0511	9.57592	3.65827	7.85047	6.63597	6.74729	9.34681
ONT.10093.3	0.429997	0.996913	1.57873	0.56329	1.21942	0	0	0.396899	0
ONT.10093.4	68.3695	66.7932	75.2529	68.7213	64.9342	70.9346	72.9956	69.8543	63.8699
ONT.10094.1	3.00998	1.49537	12.6299	2.25316	2.13399	1.68224	2.84399	2.77829	3.63487
ONT.10095.3	0.429997	0	0.526244	0	0.609711	0.280374	0.473998	0	0.259634
ONT.10095.4	0.429997	0	0	0	0	0	0	0	0
ONT.10096.1	1.71999	1.49537	1.57873	1.68987	1.52428	3.36449	2.36999	3.96899	9.08718
ONT.10096.2	1.71999	0.996913	0	2.81645	0.304856	1.96262	2.36999	1.9845	3.63487
ONT.10097.2	7.30995	7.9753	5.78869	5.06961	4.57283	3.92523	2.84399	2.77829	2.85597
ONT.10097.3	1.28999	1.49537	0.526244	1.68987	2.43884	0.841121	0.473998	1.9845	1.29817
ONT.10097.4	0.429997	0.996913	0.526244	0.56329	0.609711	0.280374	0.947995	0	0
ONT.10098.2	0	0	0	0.56329	1.52428	0	0.473998	0	0.259634
ONT.1010.1	75.6795	77.2608	59.9919	132.373	114.016	122.523	131.297	152.806	31.9349
ONT.1010.2	31.3898	22.929	31.5747	42.81	32.6195	35.6075	51.6657	50.8031	8.30828
ONT.1010.3	4.29997	2.99074	4.20995	9.57592	8.84081	4.76635	8.53196	5.15969	1.5578
ONT.10100.1	5.58996	2.99074	0.526244	2.81645	0.609711	0.841121	1.89599	1.1907	2.3367
ONT.10101.2	0	0	0	0	0.304856	0	0	0.396899	0.259634
ONT.10102.1	4.29997	7.9753	6.31493	4.50632	7.92624	7.28972	6.63597	5.15969	0.519267
ONT.10102.2	5.58996	4.98457	6.84118	11.2658	9.45052	7.57009	7.58396	6.35039	1.03853
ONT.10103.1	4.29997	3.98765	2.63122	3.94303	13.1088	12.3364	26.5439	20.2419	15.0588
ONT.10104.1	4.29997	3.98765	1.05249	6.75947	4.57283	5.04673	1.89599	7.14419	8.04864
ONT.10104.3	125.559	127.605	157.873	141.949	164.317	147.196	180.119	162.729	102.555
ONT.10104.4	5.15997	4.48611	5.78869	9.01263	5.18254	5.60748	8.05796	7.93799	8.04864
ONT.10104.5	1.28999	0.996913	2.63122	1.12658	1.21942	0.841121	2.36999	1.9845	1.03853
ONT.10105.1	36.1198	29.9074	51.5719	33.7974	18.901	16.5421	16.5899	7.54109	9.86608
ONT.10105.2	67.5095	61.3102	84.7253	67.0315	46.338	42.3364	25.5959	19.0512	25.7037
ONT.10106.2	8.16995	8.47376	11.0511	14.6455	14.3282	8.69159	10.9019	6.74729	4.15414
ONT.10106.4	0	0	0	0	0	0	0.473998	0	0
ONT.10106.5	0	0	0	0	0	0.280374	0	0.396899	0
ONT.10107.3	27.0898	20.4367	19.9973	35.4872	69.2022	60.8411	64.4637	86.524	45.1763
ONT.10108.2	12.0399	14.4552	15.2611	16.8987	9.75538	4.76635	9.00596	5.95349	2.07707
ONT.10108.3	1.28999	4.48611	2.10498	1.12658	0.914567	1.40187	0.473998	0.793799	1.03853
ONT.10109.1	2.57998	3.4892	3.68371	3.94303	0.609711	1.68224	0	0	0
ONT.1011.2	1.71999	1.49537	2.10498	0	0.609711	3.08411	0.947995	1.5876	1.81744
ONT.10111.1	10.3199	18.4429	7.36742	2.81645	1.21942	1.1215	0	0	0
ONT.10111.2	31.3898	54.3318	38.4158	9.01263	2.7437	3.92523	0.473998	0	0.259634
ONT.10113.1	0.429997	0	0	0.56329	0.304856	0.560748	0.947995	2.77829	1.03853
ONT.10115.1	4.29997	2.49228	2.63122	7.88605	1.52428	3.64486	2.36999	3.57209	3.37524
ONT.10115.3	0.859994	1.49537	2.10498	0	1.52428	1.1215	0	1.5876	1.03853
ONT.10115.4	6.87995	2.49228	2.63122	3.37974	2.13399	3.36449	5.21397	2.77829	3.37524
ONT.10115.5	1.28999	0	0.526244	0.56329	0.304856	1.68224	1.42199	1.5876	0.259634
ONT.10115.6	2.57998	0	2.10498	2.25316	0.914567	1.96262	1.42199	1.1907	2.85597
ONT.10116.1	26.6598	26.4182	18.4186	32.1075	72.5556	54.1121	99.0655	82.9519	34.5313
ONT.10116.10	18.9199	17.9444	14.2086	19.1518	35.0584	35.6075	54.0357	43.6589	11.9432
ONT.10116.11	0.429997	0.498457	0.526244	0	0.609711	1.1215	3.79198	0	0
ONT.10116.13	0.429997	0	0	1.12658	0	0	0	0	0
ONT.10116.14	21.4999	12.4614	9.99864	13.5189	28.3516	24.9533	40.7638	22.6233	12.2028
ONT.10116.2	30.0998	39.8765	17.8923	35.4872	42.3749	27.1963	58.7757	29.3705	12.7221
ONT.10116.3	25.7998	24.4244	12.6299	24.7847	46.9478	30.8411	57.8277	39.6899	14.7991
ONT.10116.4	0.859994	0.498457	0	0	1.82913	1.40187	1.42199	1.5876	0.778901
ONT.10116.5	2.57998	2.49228	1.57873	1.68987	3.96312	1.96262	2.36999	2.3814	2.3367
ONT.10116.6	179.309	194.398	104.196	238.271	529.229	373.178	724.742	512.794	173.176
ONT.10116.7	44.2897	56.3256	32.6271	65.9049	95.1149	56.9159	97.1695	57.1535	30.8964
ONT.10116.8	1.71999	4.48611	1.05249	2.25316	2.13399	1.40187	6.16197	3.17519	0.778901
ONT.10117.1	150.069	147.543	120.51	113.784	88.713	61.6822	96.2215	57.1535	12.7221
ONT.10117.10	1.28999	3.4892	3.15747	1.12658	1.21942	1.40187	0	0.793799	0
ONT.10117.2	15.9099	16.4491	7.89366	5.6329	5.4874	6.72897	5.68797	6.35039	2.85597
ONT.10117.4	0	0	0	0.56329	0	0	0.473998	0	0
ONT.10117.5	0.429997	0	0	0	0	0.280374	0	0	0
ONT.10117.6	5.15997	3.98765	5.26244	5.06961	5.79226	5.04673	2.84399	3.96899	2.07707
ONT.10117.9	3.43998	3.4892	1.57873	1.12658	0.914567	1.96262	1.89599	1.5876	0.259634
ONT.10118.1	14.1899	17.446	24.2072	20.8417	10.3651	10.3738	7.10997	5.15969	1.81744
ONT.10118.2	17.6299	8.47376	19.9973	8.44934	6.09711	3.36449	3.31798	2.77829	0.519267
ONT.10119.2	6.01996	4.48611	3.15747	1.68987	2.13399	3.92523	3.31798	3.57209	0.778901
ONT.10119.4	411.077	358.889	347.848	338.537	243.884	226.822	192.917	157.569	74.7745
ONT.10119.5	206.829	223.309	149.453	152.088	123.162	137.944	124.187	69.0605	45.6955
ONT.10119.6	3.86997	1.99383	1.57873	0.56329	0.914567	1.68224	0	0.793799	0.519267
ONT.10119.7	0.429997	3.4892	1.05249	1.12658	0.914567	0	0.947995	1.9845	0.259634
ONT.10119.8	0.859994	0.498457	0	0	0	0	0	0	0
ONT.10119.9	1.28999	0.996913	0.526244	0	0.609711	1.68224	0.947995	0.396899	0.519267
ONT.1012.3	0.859994	0.498457	2.10498	5.06961	0.914567	2.24299	2.36999	2.3814	0.519267
ONT.1012.5	0	0	0	0	0	0	0	0.396899	0
ONT.10120.1	4.72997	1.49537	3.15747	1.68987	2.7437	2.52336	1.42199	3.57209	1.81744
ONT.10120.2	15.0499	11.4645	13.6824	8.44934	11.5845	9.25234	9.00596	5.55659	8.04864
ONT.10120.3	14.1899	8.47376	15.2611	7.88605	8.53596	6.4486	8.53196	7.93799	8.30828
ONT.10123.1	0	0	0	2.25316	0.304856	0.560748	0.947995	0.396899	0
ONT.10124.2	3.43998	3.98765	4.20995	2.25316	1.82913	0.841121	3.31798	1.5876	4.93304
ONT.10124.3	0	3.4892	0.526244	1.68987	0.609711	0.841121	2.36999	0.793799	2.3367
ONT.10125.1	242.948	301.068	157.873	113.221	66.4585	74.0187	46.9258	38.8961	5.19267
ONT.10125.3	257.998	337.954	121.562	125.05	71.3362	63.0841	46.4518	48.8186	9.08718
ONT.10125.4	1.71999	6.47993	3.15747	0	0.609711	0.560748	0.473998	0	0.778901
ONT.10125.5	9.45994	8.97222	5.26244	3.94303	1.21942	1.1215	1.42199	1.1907	0.259634
ONT.10125.7	58.4796	38.3812	14.7348	16.3354	11.5845	13.4579	4.73998	8.33488	0.519267
ONT.10127.1	0	0	0	1.12658	0	0	0	0	0
ONT.10127.2	113.949	112.651	97.8814	108.715	124.076	119.439	108.545	113.91	114.758
ONT.10127.3	1.28999	0.498457	0.526244	2.25316	0.304856	0.280374	0.947995	0	1.03853
ONT.10127.5	6.01996	6.47993	4.7362	3.37974	4.87769	4.76635	6.16197	6.74729	4.15414
ONT.10127.6	9.88993	9.96913	8.94615	5.6329	7.62139	9.25234	9.95395	9.12868	10.645
ONT.10127.7	0.429997	0.498457	1.57873	0	0.304856	1.1215	0.473998	0	0.259634
ONT.10129.1	6.44996	5.48302	5.26244	4.50632	3.35341	3.08411	3.31798	6.35039	5.97158
ONT.10129.2	21.0699	11.4645	19.9973	20.2784	19.8156	15.1402	16.5899	15.0822	19.4725
ONT.1013.1	0	0	0	0	0	0.280374	0	0	0
ONT.1013.2	3.43998	6.47993	4.7362	3.37974	6.09711	7.28972	7.58396	7.14419	4.67341
ONT.1013.3	2.14999	2.99074	2.63122	3.94303	3.65827	7.85047	9.00596	9.12868	2.3367
ONT.1013.4	0.429997	1.49537	0.526244	0	1.82913	1.1215	1.42199	3.17519	0.519267
ONT.10131.1	9.88993	5.48302	28.9434	3.94303	2.43884	4.48598	0.473998	0.396899	0
ONT.10132.3	21.0699	20.9352	22.6285	31.5442	21.6447	25.7944	28.9139	24.6078	31.4157
ONT.10132.4	16.7699	15.4522	22.6285	20.8417	17.3768	15.1402	20.3819	15.4791	19.7322
ONT.10132.5	1.28999	0	0	0.56329	0.609711	0.560748	0.947995	1.1907	1.5578
ONT.10133.1	8.59994	6.97839	8.41991	12.9557	6.09711	7.28972	9.00596	6.74729	9.34681
ONT.10134.2	0.429997	0	0.526244	0	0	0	0.473998	0	0
ONT.10135.3	3.00998	0.996913	2.63122	3.37974	5.18254	3.36449	4.26598	6.74729	2.07707
ONT.10135.4	0	0	0	0.56329	0	0	0.947995	0.396899	0.259634
ONT.10137.1	3.86997	2.49228	3.68371	1.12658	3.35341	1.96262	5.21397	1.5876	1.29817
ONT.10137.2	15.0499	19.9383	25.2597	18.5886	20.4253	20.7477	19.9079	17.4636	16.0973
ONT.10137.3	36.5498	39.8765	37.3633	21.9683	24.3884	20.1869	23.6999	13.8915	13.2413
ONT.10137.5	17.6299	21.4336	18.9448	10.1392	12.4991	12.3364	19.9079	17.4636	13.2413
ONT.10138.1	13.3299	12.4614	10.5249	17.462	13.7185	17.6635	16.5899	19.4481	26.223
ONT.10139.1	48.5897	63.304	64.7281	54.0758	82.0061	72.3364	69.2037	69.4574	53.7442
ONT.1014.1	58.4796	46.8549	54.2032	25.9113	16.7671	25.7944	15.1679	27.386	34.5313
ONT.1014.3	42.9997	42.3688	43.152	26.4746	14.6331	22.9907	13.7459	17.0667	27.5212
ONT.10140.1	17.1999	13.9568	11.5774	10.7025	12.8039	10.3738	12.7979	12.7008	10.9046
ONT.10140.2	12.0399	9.47067	12.6299	4.50632	9.14567	8.13084	8.53196	7.54109	8.82755
ONT.10140.3	3.00998	2.99074	3.68371	2.25316	1.82913	3.08411	1.89599	1.1907	2.59634
ONT.10141.1	15.4799	13.9568	18.9448	9.01263	10.3651	10.6542	6.63597	6.35039	6.23121
ONT.10141.3	27.5198	33.3966	34.2059	33.7974	29.571	22.4299	21.3299	16.2729	16.6166
ONT.10141.4	0.429997	0	0	0.56329	1.21942	0.280374	0.473998	0	0
ONT.10141.5	0.859994	0	0.526244	0	0	0	0.473998	0	0
ONT.10142.2	6.87995	3.98765	5.78869	4.50632	2.7437	4.48598	2.84399	2.3814	10.645
ONT.10142.3	20.6399	24.4244	26.3122	17.462	17.6816	13.4579	20.8559	15.4791	22.0689
ONT.10142.4	0.429997	0.996913	0	0	0	0.560748	0.473998	0.793799	1.03853
ONT.10143.1	7.30995	6.97839	8.94615	6.75947	4.57283	3.08411	1.89599	1.1907	2.3367
ONT.10143.3	3.00998	2.49228	2.10498	1.68987	0.914567	1.1215	0.947995	2.77829	0.519267
ONT.10144.1	13.7599	9.47067	8.94615	3.37974	1.21942	5.88785	1.89599	19.0512	78.4094
ONT.10144.2	3.00998	3.4892	2.63122	3.37974	0.914567	0.280374	0.473998	2.77829	27.7808
ONT.10144.3	2.14999	0.498457	1.05249	0	0	0.560748	0	0.793799	2.85597
ONT.10145.1	6.01996	1.49537	3.68371	2.25316	2.43884	5.88785	3.79198	12.3039	57.8983
ONT.10145.2	0	0	0	0.56329	0	0	0	0	1.03853
ONT.10147.2	0	0.498457	0.526244	0	0	0.841121	0.473998	0	0
ONT.10148.2	0	0.498457	0	0.56329	0.304856	0.280374	0	0	0
ONT.1015.1	2.57998	1.49537	4.20995	4.50632	2.43884	1.96262	3.79198	2.3814	3.37524
ONT.1015.2	3.00998	1.99383	4.20995	3.37974	2.13399	1.96262	1.89599	3.96899	3.37524
ONT.10150.1	0	1.49537	1.57873	1.12658	0.609711	0	0	0	1.03853
ONT.10151.1	0	0	0.526244	0	0	0.560748	0	0.396899	0.259634
ONT.10152.1	18.0599	18.9413	22.6285	41.6834	26.8273	51.028	31.7578	37.7054	14.0202
ONT.10152.10	197.369	235.271	194.71	270.379	194.803	372.617	249.797	394.518	170.32
ONT.10152.11	0.859994	1.49537	1.05249	2.81645	1.82913	0.280374	0	1.9845	1.29817
ONT.10152.12	1.71999	2.99074	0.526244	3.37974	1.52428	1.68224	2.84399	1.1907	1.5578
ONT.10152.2	90.2994	104.676	112.09	168.987	122.552	235.794	137.459	226.233	109.565
ONT.10152.3	25.7998	28.9105	28.4172	81.1137	62.4954	116.636	40.7638	67.076	22.8478
ONT.10152.4	7.30995	11.4645	8.94615	9.57592	10.0602	20.4673	12.7979	19.4481	12.2028
ONT.10152.5	3.00998	9.47067	10.5249	9.57592	7.62139	11.4953	12.3239	14.2884	5.71194
ONT.10152.6	0	0	0	1.12658	0	0	0	0	0
ONT.10152.7	0.859994	0.996913	0	1.68987	0.914567	1.68224	2.36999	2.3814	0
ONT.10152.8	4.29997	1.49537	4.7362	11.8291	9.75538	23.8318	9.95395	10.7163	1.03853
ONT.10152.9	0	1.49537	0	0	0.304856	0.280374	0	0	0
ONT.10153.1	39.5597	74.7685	68.4118	27.0379	36.2778	70.3738	70.6257	38.1023	12.7221
ONT.10153.2	0	0	0	0.56329	0	0.841121	0	0.793799	0.259634
ONT.10153.3	0.859994	1.99383	1.57873	1.68987	1.52428	1.1215	0.473998	0.793799	1.03853
ONT.10153.5	5.58996	6.97839	8.94615	3.37974	4.26798	7.85047	9.95395	4.36589	1.03853
ONT.10153.6	0	0	0	0	0	1.1215	0	0	0
ONT.10154.2	8.59994	4.48611	6.31493	9.01263	14.6331	14.8598	16.5899	17.0667	15.0588
ONT.10156.2	0	0	0	0	0.304856	0	0	0	0
ONT.10156.3	0.429997	0	0	0	0	0	0	0	0.519267
ONT.10157.1	5.15997	2.49228	3.68371	1.12658	6.70682	6.72897	4.73998	8.73178	8.82755
ONT.10157.3	15.0499	9.96913	10.5249	9.01263	8.2311	14.0187	14.2199	14.6853	16.0973
ONT.10158.1	15.4799	14.4552	20.5235	20.2784	17.0719	14.5794	16.5899	16.2729	19.9918
ONT.10159.1	8.16995	5.98148	6.31493	7.88605	9.75538	6.72897	12.7979	8.73178	2.3367
ONT.10159.3	0.429997	0	0.526244	1.68987	0.304856	0.280374	0.947995	0	1.5578
ONT.1016.1	5.15997	4.48611	3.15747	2.81645	5.4874	1.1215	1.89599	1.1907	1.29817
ONT.1016.2	3.00998	1.49537	2.10498	6.75947	2.13399	1.68224	2.36999	0.793799	1.03853
ONT.10160.1	1.28999	1.49537	1.05249	1.12658	7.92624	3.92523	8.53196	7.54109	5.71194
ONT.10160.3	0	0	0.526244	0	0	0.280374	0.473998	0	0
ONT.10161.2	0.859994	0	0.526244	0.56329	1.21942	0.841121	0	0.396899	0.778901
ONT.10162.2	1.28999	0	2.63122	0.56329	0.914567	0	0	0	0
ONT.10163.1	0	0	0	0	0	0	0	0.396899	0
ONT.10163.2	31.8198	38.3812	42.0995	37.1771	34.1438	30.8411	23.6999	38.8961	18.1744
ONT.10163.4	10.7499	5.48302	7.36742	12.9557	10.3651	6.4486	5.68797	9.12868	5.71194
ONT.10164.1	4.72997	2.49228	4.7362	3.37974	3.35341	0.841121	0	0.793799	0.519267
ONT.10165.2	0	0	0	0	0	0	0	0.793799	0
ONT.10166.1	2.14999	0.498457	1.05249	1.68987	3.96312	1.68224	7.10997	1.1907	2.07707
ONT.10167.1	3.86997	3.98765	4.20995	7.32276	8.2311	5.04673	5.21397	5.95349	5.45231
ONT.10168.1	0	0	0	0	4.57283	6.4486	11.3759	12.7008	15.8377
ONT.10170.1	5.15997	2.49228	5.26244	5.6329	5.18254	2.24299	3.31798	2.3814	0.778901
ONT.10170.2	3.43998	4.98457	3.68371	2.25316	4.26798	6.4486	4.26598	5.95349	1.5578
ONT.10171.1	0	0	0.526244	1.12658	0.914567	0	0.473998	0.793799	0.519267
ONT.10171.2	0.429997	0.498457	1.57873	0	0	0.841121	0	1.5876	1.03853
ONT.10171.3	0.429997	0.996913	0	1.12658	1.52428	1.1215	0.473998	0.793799	0.519267
ONT.10171.4	0.429997	0	0	0	0	0.280374	0	0.396899	0
ONT.10172.1	11.1799	4.98457	13.6824	5.6329	11.2797	9.53271	10.4279	6.35039	12.2028
ONT.10173.1	2.57998	3.98765	5.78869	1.68987	3.65827	3.64486	3.31798	3.17519	3.37524
ONT.10173.3	0	0.498457	0	0.56329	0.609711	0	0.473998	0.396899	0.519267
ONT.10173.4	0	0	0	0.56329	0	0.560748	0	0	0
ONT.10174.1	6.44996	2.49228	1.57873	1.12658	60.9711	49.3458	109.967	119.07	97.6223
ONT.10174.2	3.43998	0.996913	1.57873	0.56329	41.1555	31.6822	77.7356	73.8233	50.1093
ONT.10174.5	0.429997	0	0	0.56329	1.21942	0.280374	5.21397	2.77829	3.37524
ONT.10175.2	8.16995	7.47685	6.31493	6.75947	9.14567	8.97196	14.2199	7.14419	11.9432
ONT.10176.3	68.7995	75.2669	61.5706	74.3542	117.065	115.794	155.471	230.202	448.647
ONT.10176.4	15.4799	17.446	15.2611	15.2088	24.3884	42.8972	49.7698	75.4109	154.222
ONT.10176.6	0	0.996913	0	0	0.609711	0.841121	2.36999	2.77829	4.15414
ONT.10176.7	2.57998	1.99383	1.57873	1.68987	2.43884	3.36449	7.10997	7.93799	11.4239
ONT.10176.8	0	0	0	0	0.304856	1.68224	0.947995	1.5876	2.59634
ONT.10177.1	22.7898	17.9444	22.1023	18.5886	20.1205	17.3832	22.7519	23.0202	27.5212
ONT.10177.2	9.02994	4.48611	5.26244	6.19618	9.14567	3.92523	4.73998	9.12868	5.97158
ONT.10177.3	28.3798	19.9383	29.4697	20.8417	16.1573	26.3551	29.3879	27.386	31.6753
ONT.10177.4	41.7097	45.3595	41.5733	44.4999	40.8506	34.7664	37.9198	38.1023	33.2331
ONT.10177.5	8.16995	8.47376	12.1036	7.88605	10.3651	5.3271	10.4279	9.12868	10.1257
ONT.10178.3	9.88993	7.47685	4.7362	11.8291	11.5845	10.9346	3.79198	2.3814	5.71194
ONT.10178.4	0.429997	2.49228	2.10498	1.68987	0.609711	2.24299	0.947995	0.793799	0.519267
ONT.10179.1	6.87995	9.96913	4.7362	12.3924	9.14567	9.53271	9.95395	3.57209	5.45231
ONT.1018.1	12.8999	20.4367	15.2611	30.4176	38.7167	26.3551	34.6018	40.8806	30.8964
ONT.1018.2	7.73995	8.97222	9.4724	10.7025	10.0602	9.53271	12.7979	13.8915	10.1257
ONT.1018.3	10.7499	13.9568	16.3136	16.8987	28.3516	18.5047	33.6538	42.8651	12.7221
ONT.1018.5	0.859994	0.498457	0	0.56329	0.914567	1.40187	0.473998	0.793799	0.778901
ONT.1018.6	8.16995	10.966	12.6299	11.8291	8.84081	10.9346	7.10997	10.7163	9.34681
ONT.1018.7	0	0.996913	0.526244	0	0	0	0	0.396899	0.519267
ONT.10180.1	2.14999	1.99383	2.63122	2.25316	2.13399	2.52336	0.947995	2.3814	1.03853
ONT.10180.3	2.57998	3.98765	2.10498	2.81645	1.52428	2.52336	2.36999	3.17519	2.59634
ONT.10181.1	7.30995	2.49228	7.36742	6.75947	6.40197	4.20561	2.36999	5.15969	1.03853
ONT.10182.1	6.01996	5.98148	3.15747	6.19618	6.09711	3.08411	3.31798	2.3814	2.85597
ONT.10183.1	8.16995	7.9753	8.94615	9.57592	9.14567	11.7757	9.00596	5.95349	7.01011
ONT.10184.1	0	0.996913	0	1.12658	0	0	0	0.793799	1.5578
ONT.10185.1	0.429997	1.49537	0	0	0.304856	1.40187	1.42199	0.396899	0.778901
ONT.10185.2	0	0	1.05249	0	0.609711	0.560748	0	0.793799	0.259634
ONT.10185.4	1.71999	1.49537	1.05249	1.12658	1.82913	1.1215	1.42199	1.9845	2.07707
ONT.10185.5	0.429997	0	0.526244	0.56329	0	0	0	0.793799	0.519267
ONT.10185.6	1.71999	0.996913	2.10498	2.25316	0.304856	2.80374	1.42199	1.5876	2.3367
ONT.10187.2	2.14999	0.498457	5.26244	3.94303	51.2157	30.5607	91.4816	71.045	111.902
ONT.10187.3	0.859994	0	0.526244	0.56329	11.5845	9.25234	24.6479	24.6078	26.223
ONT.10188.2	0.429997	0	0	0	0.609711	0	0	0	0
ONT.10189.1	2.57998	4.98457	30.5222	0	0.304856	0	0	0	0.259634
ONT.1019.1	0.429997	0.498457	0	0	0.609711	0.280374	0	0	0
ONT.10190.1	32.6798	40.8734	24.7335	43.9366	30.4856	24.1121	15.6419	13.8915	4.93304
ONT.10190.2	0	0.498457	0.526244	0	0.304856	0.841121	0	0	0
ONT.10190.3	2.57998	2.99074	4.20995	7.32276	3.04856	3.92523	3.79198	1.1907	0.259634
ONT.10190.4	3.00998	2.99074	0	5.06961	4.57283	3.92523	3.31798	2.77829	2.07707
ONT.10190.5	0	1.49537	1.57873	1.12658	0.304856	0.280374	0.473998	0.396899	0
ONT.10191.1	29.2398	34.3935	26.8385	21.9683	10.9748	10.9346	2.84399	4.76279	1.5578
ONT.10191.2	1.71999	1.49537	1.05249	0.56329	0.914567	0.280374	0.947995	0	0
ONT.10192.1	152.649	141.562	117.352	112.658	76.8236	70.9346	70.6257	43.6589	16.6166
ONT.10192.2	14.6199	13.9568	7.89366	10.1392	4.87769	4.48598	3.79198	2.77829	2.07707
ONT.10192.3	188.769	181.438	157.347	157.721	109.748	116.916	105.701	81.7612	26.223
ONT.10194.2	2.14999	2.49228	1.05249	2.25316	0.304856	2.24299	0.473998	1.9845	3.1156
ONT.10195.4	0.429997	1.99383	0.526244	0	0	0	0	0.396899	2.07707
ONT.10196.1	19.7799	13.4583	12.6299	20.8417	10.6699	14.0187	17.0639	8.33488	14.0202
ONT.10196.10	0	1.49537	1.05249	0	0	0.280374	0.473998	0.396899	1.29817
ONT.10196.11	6.44996	4.48611	3.68371	1.68987	3.65827	4.48598	2.84399	1.5876	3.37524
ONT.10196.12	12.4699	14.9537	15.2611	14.0822	13.4136	11.215	11.8499	9.52558	7.78901
ONT.10196.13	0.859994	2.99074	4.7362	1.12658	1.21942	1.1215	2.36999	3.57209	1.29817
ONT.10196.2	401.617	380.322	420.995	314.316	309.428	311.215	302.411	267.907	249.248
ONT.10196.3	51.1697	46.3565	61.0443	31.5442	35.6681	41.4953	36.4978	27.386	28.3001
ONT.10196.4	0.429997	0.996913	1.05249	1.68987	0.914567	0.280374	1.42199	0.793799	0.778901
ONT.10196.5	0.429997	0	0	0.56329	0.609711	0	0	0	0
ONT.10196.6	15.9099	16.4491	19.9973	16.8987	11.5845	14.2991	13.7459	19.0512	9.34681
ONT.10196.8	0	0	0	0	0	0	0.473998	0	0.259634
ONT.10196.9	0	0	0	0	0	0.280374	0	0	0.259634
ONT.10197.5	2.14999	0	1.57873	0	1.52428	1.68224	3.79198	1.5876	2.59634
ONT.102.1	18.0599	19.9383	12.1036	19.1518	17.6816	17.9439	19.4339	20.2419	29.5982
ONT.102.2	0.429997	0.498457	1.05249	3.37974	1.52428	1.40187	2.36999	1.5876	2.59634
ONT.102.3	21.9299	27.9136	21.576	21.9683	27.1321	28.0374	34.1278	24.2109	24.6652
ONT.1020.1	1.71999	2.49228	3.15747	2.81645	3.35341	3.36449	1.42199	3.57209	1.29817
ONT.10200.1	49.8797	46.8549	51.0457	54.6391	67.3731	66.4486	61.6197	43.262	32.9735
ONT.10201.2	0	0	0	0	0	0.280374	0	0	0.519267
ONT.10202.1	29.2398	21.9321	35.7846	9.57592	17.0719	11.4953	11.3759	7.54109	0.259634
ONT.10202.3	26.6598	29.9074	29.9959	18.0253	12.4991	16.5421	9.47995	6.74729	5.45231
ONT.10203.2	157.379	158.509	166.293	91.2529	161.573	172.71	169.691	115.101	56.8598
ONT.10203.3	0	0	0	0	0.609711	0	0	0.793799	0.519267
ONT.10203.4	12.4699	14.9537	15.2611	11.8291	8.84081	11.4953	10.9019	9.12868	8.04864
ONT.10203.5	10.7499	9.96913	10.5249	5.06961	8.53596	10.0935	7.58396	3.96899	4.67341
ONT.10203.6	0.429997	0.996913	0	0	0	0.560748	0.473998	0.396899	0
ONT.10203.7	14.6199	17.446	10.5249	5.06961	8.84081	10.3738	18.4859	9.12868	10.3853
ONT.10203.8	3.86997	2.99074	5.26244	2.25316	5.4874	2.52336	6.63597	3.17519	2.3367
ONT.10203.9	0	0	0	0	0	0	0.473998	0	0
ONT.10204.1	43.4297	44.8611	58.9394	52.9492	57.008	48.5047	49.2958	36.9116	38.1662
ONT.10204.3	15.9099	15.4522	13.6824	19.7151	18.901	15.1402	9.00596	10.3194	12.9817
ONT.10204.6	0	0.498457	0	0.56329	0.609711	0	0.473998	0.793799	0
ONT.10204.7	21.9299	17.9444	22.1023	19.1518	18.2913	16.5421	16.5899	12.7008	12.2028
ONT.10205.1	10.3199	10.966	16.3136	6.75947	8.2311	7.85047	12.3239	8.73178	10.3853
ONT.10206.3	4.29997	3.4892	6.84118	1.12658	1.21942	1.68224	0.473998	0.793799	1.81744
ONT.10208.1	3.00998	1.99383	2.10498	6.19618	6.40197	6.4486	5.68797	4.76279	8.30828
ONT.10208.2	1.28999	0	0	1.12658	0.914567	0.841121	2.84399	0.396899	0.259634
ONT.10208.3	2.57998	2.99074	0.526244	1.68987	4.87769	3.64486	3.31798	0.793799	3.37524
ONT.10208.4	12.4699	8.97222	8.94615	13.5189	7.62139	10.0935	12.3239	13.0977	16.3569
ONT.10208.5	3.86997	2.99074	2.10498	2.25316	3.65827	2.52336	1.89599	4.76279	2.85597
ONT.10209.1	9.88993	33.895	95.7765	0	0	0.280374	0	0	0
ONT.10210.2	4.72997	5.98148	5.78869	9.57592	7.92624	3.36449	3.31798	3.96899	2.07707
ONT.10211.1	15.4799	20.4367	16.3136	9.57592	7.62139	8.41121	6.63597	4.76279	2.59634
ONT.10212.1	7.73995	2.99074	1.05249	5.06961	5.4874	6.4486	3.79198	8.73178	7.01011
ONT.10212.2	57.6196	45.858	29.9959	58.5821	43.5943	50.1869	71.5736	65.0915	73.4763
ONT.10213.2	0	0	0	0	0	0	0	0	0.519267
ONT.10213.3	5.15997	5.48302	3.68371	5.6329	4.87769	3.92523	3.79198	4.36589	2.59634
ONT.10214.3	5.58996	6.47993	7.89366	7.88605	8.53596	7.00935	8.53196	6.35039	1.81744
ONT.10215.1	2.57998	0.498457	1.57873	4.50632	2.13399	1.68224	0.947995	1.5876	0.519267
ONT.10215.2	0.429997	0	0	0	0	0.280374	0	0	0
ONT.10216.1	270.898	246.736	281.541	164.481	37.8021	41.4953	6.63597	3.17519	0.519267
ONT.10216.3	29.2398	21.4336	33.1534	13.5189	2.13399	4.48598	0.947995	0	0
ONT.10216.4	0.859994	2.49228	2.10498	0	0	0.280374	0	0	0
ONT.10218.2	0.859994	0	0	0.56329	0	0.280374	0	0	0.259634
ONT.10219.1	0	0	0	0	0.304856	0.841121	1.42199	5.15969	23.6267
ONT.10220.2	0	0	0	0	0	0	0	0.793799	0.259634
ONT.10221.3	0.859994	1.49537	0.526244	1.68987	2.7437	2.52336	1.42199	1.9845	3.1156
ONT.10221.4	1.28999	0.996913	1.05249	0.56329	0.914567	1.96262	0.473998	0.793799	0.259634
ONT.10222.1	24.0798	25.4213	14.2086	22.5316	19.5108	22.1495	16.5899	23.0202	42.8396
ONT.10222.2	5.58996	5.98148	5.26244	4.50632	2.7437	3.08411	2.36999	3.17519	8.56791
ONT.10223.1	23.2198	21.4336	17.8923	23.0949	29.8758	24.1121	32.7058	32.1488	17.9147
ONT.10223.2	11.6099	11.963	11.5774	12.3924	17.0719	15.4206	10.9019	16.6698	10.3853
ONT.10224.3	6.01996	9.47067	10.5249	8.44934	3.65827	4.20561	6.16197	5.55659	3.89451
ONT.10224.4	0.429997	0.498457	0	1.68987	0.304856	1.40187	0.473998	1.1907	0.778901
ONT.10224.5	0	0.498457	0	0	0	0	0.473998	0	0
ONT.10224.6	0	0	0	0	0	0	0.473998	0	0.519267
ONT.10225.1	0	0	0	0	0	0	0	0	1.03853
ONT.10226.1	1.28999	1.49537	1.57873	2.25316	3.96312	4.76635	3.31798	6.35039	5.45231
ONT.10226.2	0	0	0	0	0.304856	0	0	0.396899	0
ONT.10227.1	11.6099	9.47067	6.84118	6.19618	9.14567	6.16822	9.47995	5.95349	7.01011
ONT.10228.1	0	1.49537	1.57873	0.56329	0.304856	1.40187	0.947995	1.5876	1.81744
ONT.10228.2	0.429997	0.996913	2.63122	0.56329	0.304856	0.560748	0.473998	1.1907	0.259634
ONT.10228.3	0	0.498457	0.526244	0.56329	1.21942	1.40187	0.947995	0.793799	0.778901
ONT.10228.5	7.73995	11.963	8.94615	16.8987	17.0719	13.1776	11.8499	16.6698	1.5578
ONT.10228.7	0	0	0	0	0.304856	0	0	0.396899	0
ONT.10228.8	0.859994	2.49228	2.63122	2.25316	3.35341	0.841121	2.84399	3.57209	1.29817
ONT.10229.1	0	1.99383	0	0	1.52428	0.280374	1.42199	1.1907	0.519267
ONT.10229.2	2.14999	3.4892	2.10498	6.19618	7.31653	6.16822	7.10997	7.93799	2.3367
ONT.10229.3	16.7699	13.4583	8.94615	17.462	27.1321	20.1869	25.5959	31.355	14.0202
ONT.1023.1	0	0	0	0	0	0.280374	0	0	0
ONT.10230.1	6.87995	3.4892	1.57873	0.56329	2.7437	4.76635	0.947995	4.36589	5.97158
ONT.10230.2	80.8395	41.8703	34.2059	26.4746	29.8758	41.4953	47.3998	38.4992	48.8111
ONT.10230.3	1.71999	2.49228	3.68371	2.81645	0.609711	2.24299	0.947995	1.1907	2.07707
ONT.10230.4	0.429997	0.498457	0	0	0	0	0	0	0
ONT.10231.1	6.44996	6.47993	6.84118	2.25316	3.04856	1.96262	0.947995	1.1907	0.519267
ONT.10231.3	8.59994	8.97222	6.31493	3.94303	3.04856	2.80374	0.947995	1.9845	1.81744
ONT.10232.1	0	0	1.05249	0	0	0	0	0	0
ONT.10233.2	25.7998	20.4367	33.1534	19.7151	22.5593	20.4673	18.9599	19.0512	17.1358
ONT.10233.3	7.30995	7.47685	5.26244	5.06961	5.4874	6.4486	0.947995	4.76279	4.41377
ONT.10233.4	0.859994	0	0	0	0.609711	0	0.473998	0	0
ONT.10233.5	0	0	0.526244	0	0	0.280374	0	0	0.778901
ONT.10234.1	5.58996	7.47685	13.6824	3.94303	3.04856	2.24299	2.36999	6.74729	3.89451
ONT.10234.3	0	0	0	0	0	0	0	0	0.778901
ONT.10235.1	3.86997	5.98148	3.15747	12.9557	32.0098	58.8785	63.5157	60.7256	70.88
ONT.10235.3	5.15997	2.99074	6.31493	12.9557	29.8758	48.2243	47.3998	59.9318	74.2552
ONT.10235.5	1.71999	1.49537	1.05249	2.25316	5.79226	14.0187	11.3759	19.0512	15.0588
ONT.10236.1	3.86997	2.49228	4.20995	3.37974	3.65827	7.85047	3.31798	2.77829	5.97158
ONT.10236.4	1.28999	6.47993	0	2.25316	2.13399	1.40187	0.473998	0.396899	1.29817
ONT.10237.1	13.3299	3.98765	2.10498	2.81645	3.96312	3.08411	5.21397	6.74729	7.78901
ONT.10238.1	0.429997	0	0	0	0.304856	0	0	0	0.259634
ONT.10239.1	13.7599	20.9352	19.9973	14.6455	12.1942	13.1776	11.8499	11.1132	13.501
ONT.10240.1	28.3798	33.3966	30.5222	22.5316	9.14567	9.81308	6.16197	3.96899	3.1156
ONT.10240.2	3.43998	0.996913	2.63122	1.68987	1.52428	0.560748	0.473998	0.396899	0.259634
ONT.10241.1	2.57998	3.4892	5.26244	3.94303	1.52428	2.24299	2.84399	1.1907	1.81744
ONT.10241.2	14.6199	19.9383	39.4683	18.0253	17.9865	12.6168	10.9019	14.2884	16.0973
ONT.10241.5	171.139	173.961	198.394	203.911	121.028	119.72	113.759	113.91	137.865
ONT.10241.6	24.0798	27.9136	45.257	25.348	14.6331	14.5794	16.1159	11.1132	11.1642
ONT.10242.1	1.71999	1.49537	2.10498	2.81645	0.609711	2.52336	0.947995	0.396899	0.519267
ONT.10243.2	0	0	0	0	0	0	0.473998	0	0
ONT.10244.1	0.429997	0	0	1.68987	0.304856	0.841121	0	0.396899	0
ONT.10245.1	2.57998	0.498457	0.526244	110.968	136.27	87.757	184.859	75.4109	13.2413
ONT.10245.2	3.00998	0	0	74.3542	88.713	43.7383	96.2215	42.8651	9.86608
ONT.10245.3	10.3199	0.498457	0.526244	278.828	285.65	174.953	353.128	146.456	31.9349
ONT.10246.1	0.429997	0	0	14.0822	18.2913	7.57009	25.1219	5.95349	1.03853
ONT.10246.2	3.86997	0	0	85.62	92.0664	55.2336	90.5336	30.1643	0.519267
ONT.10246.3	0	0	0	8.44934	8.53596	6.16822	9.95395	3.57209	0.259634
ONT.10247.1	17.1999	12.9599	11.0511	10.7025	12.8039	14.5794	20.3819	67.4729	25.1845
ONT.10247.2	0	0.498457	0	0.56329	0.609711	0.560748	1.89599	1.5876	0.519267
ONT.10248.1	30.0998	28.412	18.9448	10.1392	17.0719	20.7477	28.9139	75.8078	23.367
ONT.10248.2	1.71999	0.996913	1.05249	1.68987	0	1.96262	2.36999	5.95349	1.29817
ONT.10248.3	1.28999	0	0	0	0	0.280374	0	1.5876	1.5578
ONT.10248.4	2.14999	0.498457	1.05249	6.75947	3.65827	4.20561	4.26598	9.12868	4.15414
ONT.10249.1	10.7499	12.9599	5.26244	5.6329	4.87769	8.41121	11.3759	11.5101	7.52938
ONT.1025.1	3.43998	5.48302	63.6756	0.56329	0.914567	0	0	0	0.259634
ONT.10250.1	17.6299	17.446	24.2072	43.3733	61.5808	70.9346	31.2838	41.2775	50.3689
ONT.10250.2	14.1899	11.4645	16.3136	32.1075	52.4352	51.3084	15.6419	16.2729	30.8964
ONT.10250.3	0	0.498457	0.526244	0	0	1.96262	0.473998	0	0.259634
ONT.10251.1	31.8198	24.4244	28.4172	21.405	22.5593	26.0748	26.5439	17.8605	15.578
ONT.10251.2	1.28999	3.4892	4.20995	2.25316	3.65827	1.40187	2.36999	2.77829	2.3367
ONT.10252.2	0.429997	0	0.526244	0.56329	0.609711	0.280374	0	0	0.519267
ONT.10252.3	3.00998	5.48302	4.7362	2.81645	2.7437	2.24299	1.42199	0.793799	1.81744
ONT.10252.4	0.429997	0	1.05249	0.56329	0	0.280374	0	0.396899	0.259634
ONT.10253.1	0.859994	0	0	0	0	0	0	0	0
ONT.10253.2	0.429997	1.49537	0	0.56329	0.304856	0	0	0.396899	1.81744
ONT.10254.1	18.4899	17.9444	21.0498	22.5316	18.901	14.8598	15.6419	15.0822	7.26974
ONT.10255.1	14.6199	16.4491	13.1561	14.0822	19.8156	21.5888	13.2719	16.6698	26.223
ONT.10255.2	11.6099	10.4676	9.4724	9.57592	8.2311	6.16822	9.95395	5.15969	8.30828
ONT.10255.4	12.8999	11.963	16.8398	13.5189	16.1573	17.9439	17.0639	17.4636	18.6936
ONT.10255.5	1.71999	1.99383	0.526244	1.12658	1.52428	2.24299	2.36999	1.1907	2.85597
ONT.10255.6	1.28999	0.996913	1.57873	3.37974	0.914567	1.40187	0.473998	1.1907	1.81744
ONT.10256.1	7.73995	8.47376	10.5249	12.9557	13.4136	11.4953	9.47995	10.3194	5.71194
ONT.10257.1	5.58996	1.99383	0	5.6329	0.304856	0.841121	0.473998	0.396899	7.78901
ONT.10258.2	2.57998	3.98765	1.05249	2.25316	1.52428	1.68224	0.947995	0.793799	0.778901
ONT.10259.2	9.45994	10.966	7.89366	14.6455	10.6699	10.0935	10.4279	11.5101	9.08718
ONT.10259.3	0	0	0	0	0	0	0.473998	0.396899	0
ONT.1026.1	20.6399	23.9259	23.1548	18.5886	26.8273	17.3832	20.8559	22.6233	14.0202
ONT.1026.2	13.7599	13.4583	13.6824	15.2088	11.5845	10.6542	10.4279	6.35039	5.19267
ONT.1026.3	3.43998	4.48611	6.31493	3.37974	5.4874	2.24299	4.26598	4.36589	3.1156
ONT.1026.4	3.43998	3.4892	2.63122	1.12658	1.21942	1.1215	2.84399	1.5876	1.5578
ONT.10260.3	17.6299	16.9475	15.7873	17.462	45.1186	37.8505	18.0119	32.9426	66.4662
ONT.10260.4	23.6498	20.9352	15.2611	26.4746	47.2526	46.8224	40.7638	48.8186	78.669
ONT.10260.5	9.88993	8.47376	3.68371	11.8291	22.8642	20.1869	11.3759	21.4326	28.8193
ONT.10264.1	0	0	0	0	0	0	0	0	0.519267
ONT.10264.10	4.72997	9.96913	5.26244	7.32276	6.70682	7.28972	12.3239	11.907	1.29817
ONT.10264.4	0	0	0	0	0	0	0.947995	0.793799	0.259634
ONT.10264.5	3.86997	4.98457	1.57873	2.81645	4.57283	6.4486	7.10997	9.52558	3.89451
ONT.10264.7	0	0	0	0.56329	0	0	0	0	1.03853
ONT.10264.9	0	0	0	0	0	0	0	0	0.519267
ONT.10266.1	2.14999	5.48302	12.6299	0	0.304856	0	0.473998	1.5876	0.259634
ONT.10267.1	0.429997	2.99074	26.8385	1.12658	1.21942	4.76635	0.473998	2.77829	2.07707
ONT.10268.1	9.88993	17.446	35.7846	17.462	45.7283	39.5327	54.0357	47.6279	18.9533
ONT.10268.2	7.30995	6.47993	20.5235	13.5189	26.5224	24.6729	36.9718	33.7364	12.9817
ONT.10268.3	0	0	0.526244	0	0	0	0.473998	0.396899	0
ONT.10269.1	0	0	0	0	0	0.560748	0	0	0
ONT.10269.2	385.277	366.366	386.79	507.524	506.975	582.056	673.551	834.679	1107.86
ONT.10269.3	534.056	453.595	512.036	712.561	693.851	732.897	830.918	1016.06	1274.54
ONT.10269.4	42.9997	32.8981	42.0995	64.215	50.606	57.1963	72.0476	91.6837	117.354
ONT.10269.5	70.9495	63.304	79.9891	110.968	105.785	108.224	141.251	167.491	226.66
ONT.10269.6	14.1899	16.4491	9.99864	13.5189	15.8525	12.6168	11.8499	16.2729	22.8478
ONT.10269.7	12.8999	11.4645	11.0511	17.462	18.2913	14.0187	20.8559	19.4481	27.7808
ONT.10269.8	4.72997	2.49228	6.31493	7.88605	8.84081	10.6542	12.3239	17.8605	24.6652
ONT.10269.9	2.14999	0.498457	0	0.56329	0	1.68224	0.473998	1.1907	1.29817
ONT.1027.1	10.3199	4.48611	9.99864	3.37974	3.96312	4.20561	8.53196	6.74729	6.23121
ONT.1027.2	0.429997	0	0	0	0.304856	0	0	0	0
ONT.1027.3	0	0.498457	0	0	0.304856	0	0	0	0
ONT.1027.4	6.87995	7.47685	8.41991	5.6329	4.57283	6.4486	6.16197	10.7163	6.75048
ONT.10270.1	0	0	0	0	0.304856	0	0.473998	0	1.03853
ONT.10271.1	4.29997	4.98457	1.57873	0.56329	0.304856	0.560748	1.42199	3.57209	2.07707
ONT.10272.1	16.3399	16.9475	18.9448	28.7278	26.8273	27.757	24.1739	35.324	8.30828
ONT.10272.2	0.859994	0	0	0.56329	0	0	0.473998	0	0
ONT.10272.3	74.3895	81.2484	77.8842	101.955	97.8586	95.8878	83.4236	79.3799	24.1459
ONT.10272.4	4.29997	7.9753	3.15747	10.7025	4.57283	5.60748	4.73998	5.55659	1.29817
ONT.10272.5	0.429997	2.99074	1.05249	1.12658	1.21942	0.841121	1.42199	1.1907	0.519267
ONT.10272.6	1.71999	0.996913	0	2.81645	0.914567	2.52336	1.42199	1.9845	2.3367
ONT.10275.1	3.00998	1.99383	5.26244	3.94303	3.04856	5.88785	10.9019	9.12868	11.4239
ONT.10276.1	0	0	0	0	0	0	0	0.793799	0
ONT.10278.1	41.7097	43.3657	39.9946	21.405	28.6564	18.5047	25.1219	9.52558	3.89451
ONT.1028.2	45.5797	42.3688	32.1009	41.6834	39.0215	48.2243	49.2958	58.7411	103.853
ONT.1028.3	0	0	0.526244	0.56329	0.304856	0.560748	0	0.396899	1.29817
ONT.1028.5	0	0	0	0.56329	0	0	0	0	0
ONT.1028.6	2.57998	2.49228	2.10498	2.81645	1.82913	1.96262	4.26598	1.9845	6.49084
ONT.1028.8	0	0	0	0	0	0	0	0	0.259634
ONT.10280.1	0	0.498457	0	0	0	0	0	0	0
ONT.10281.1	6.01996	7.9753	6.31493	3.37974	3.04856	5.3271	4.73998	2.77829	5.97158
ONT.10281.2	9.45994	8.97222	7.36742	5.06961	5.4874	5.04673	1.42199	3.96899	4.93304
ONT.10281.3	15.4799	13.4583	10.5249	7.88605	9.75538	5.3271	7.58396	6.74729	5.45231
ONT.10281.4	12.8999	11.4645	11.5774	10.7025	9.14567	10.0935	3.79198	5.55659	6.49084
ONT.10283.1	11.1799	6.47993	11.0511	10.7025	12.8039	8.97196	6.16197	8.33488	12.9817
ONT.10284.2	3.86997	1.49537	2.10498	13.5189	33.5341	24.6729	49.7698	51.5969	46.4744
ONT.10284.3	1.28999	2.49228	0	2.81645	6.09711	3.36449	9.47995	6.35039	7.26974
ONT.10284.5	42.9997	32.3997	29.4697	97.4491	284.735	202.43	414.274	372.688	315.974
ONT.10285.1	4.29997	4.98457	4.20995	0.56329	0.609711	2.24299	3.31798	0.396899	0.519267
ONT.10286.1	6.87995	4.48611	6.31493	4.50632	5.79226	5.3271	5.21397	6.35039	4.67341
ONT.10287.1	45.5797	44.8611	50.5195	38.3037	37.1924	29.4392	34.6018	32.9426	43.3588
ONT.10287.2	0.429997	0.498457	0.526244	1.12658	0.914567	0.560748	0.947995	0.793799	1.03853
ONT.10288.1	0.429997	1.99383	1.57873	1.68987	2.13399	0.841121	0.473998	1.5876	0.778901
ONT.10289.1	0	0	0	0	0	0.280374	0.473998	0	0
ONT.1029.1	9.88993	11.4645	11.5774	12.3924	5.79226	6.72897	6.63597	4.36589	3.1156
ONT.1029.2	9.45994	9.96913	15.7873	6.75947	4.87769	8.13084	8.53196	3.57209	4.67341
ONT.10292.2	4.29997	2.49228	1.57873	5.06961	2.13399	3.08411	4.26598	1.9845	1.5578
ONT.10292.3	0.429997	0	0	0	0.304856	0.280374	0	0	0
ONT.10294.2	0.429997	0	0	1.12658	0.304856	0.280374	0.947995	1.5876	0.259634
ONT.10296.1	20.6399	20.4367	27.8909	9.57592	3.96312	3.64486	1.89599	6.74729	12.9817
ONT.10296.2	16.7699	21.9321	14.2086	12.9557	5.18254	2.52336	3.31798	5.95349	12.7221
ONT.10298.2	3.86997	5.98148	2.63122	3.37974	2.13399	2.24299	3.31798	1.9845	0.519267
ONT.10298.3	25.7998	32.3997	28.9434	16.8987	16.7671	12.0561	11.3759	5.95349	4.93304
ONT.10298.4	5.15997	3.98765	4.7362	4.50632	6.70682	4.20561	9.47995	11.5101	3.89451
ONT.10299.1	21.4999	28.412	25.786	21.9683	14.0234	6.72897	5.68797	3.17519	0
ONT.103.2	59.3396	56.824	35.7846	36.6138	31.4001	28.0374	16.1159	14.2884	19.4725
ONT.103.3	7.30995	9.47067	8.41991	5.6329	4.57283	3.92523	3.79198	2.77829	0.778901
ONT.103.4	1.28999	1.49537	2.10498	1.12658	0.304856	1.40187	0.473998	0	0.519267
ONT.1030.1	12.8999	8.97222	13.1561	18.5886	17.3768	17.6635	18.4859	20.6388	19.7322
ONT.1030.2	15.0499	11.4645	14.2086	28.1645	32.6195	31.9626	27.9659	36.5147	59.4561
ONT.1030.4	5.15997	4.98457	4.7362	5.6329	6.70682	6.4486	4.73998	8.73178	5.97158
ONT.1030.6	1.28999	0	0	0.56329	0.304856	0.560748	0	0	0.519267
ONT.10300.1	9.45994	12.4614	16.3136	24.2214	26.5224	20.7477	27.0179	17.0667	5.97158
ONT.10300.2	2.57998	0	3.68371	2.81645	4.57283	4.20561	4.26598	2.3814	1.81744
ONT.10301.3	17.6299	23.4275	11.0511	12.9557	9.14567	7.28972	9.95395	8.33488	5.19267
ONT.10301.4	0.429997	0	0.526244	0.56329	0.914567	0	0.473998	0	0.259634
ONT.10303.1	1.28999	0.498457	0	2.81645	7.31653	3.92523	6.63597	4.36589	0.519267
ONT.10304.1	160.389	141.063	163.136	163.354	54.5691	78.2243	12.3239	5.15969	0.519267
ONT.10304.2	18.0599	16.9475	21.576	19.1518	8.2311	8.41121	1.42199	0.396899	0.519267
ONT.10304.3	87.7194	100.688	114.195	105.335	40.8506	43.1776	6.16197	5.55659	0
ONT.10304.4	35.2598	37.8827	36.8371	28.1645	2.7437	8.69159	0.473998	0	0
ONT.10304.5	4.29997	6.47993	5.26244	0.56329	1.21942	1.1215	0	0	0
ONT.10305.1	27.5198	29.4089	25.2597	33.7974	40.8506	33.9252	44.5558	32.1488	49.8497
ONT.10305.2	41.7097	50.3441	50.5195	54.0758	63.7148	47.9439	69.6777	44.8496	68.8029
ONT.10305.3	3.43998	6.97839	8.41991	7.32276	14.3282	12.8972	18.0119	9.52558	16.0973
ONT.10306.1	8.16995	15.9506	36.3109	1.68987	0	0.280374	0	0.396899	0
ONT.10307.1	0.429997	0	0	0	0	0	0	0	0
ONT.10308.1	14.1899	10.4676	20.5235	16.3354	25.303	27.757	20.3819	14.2884	16.0973
ONT.10308.3	6.01996	4.48611	6.84118	4.50632	7.31653	10.0935	4.26598	9.12868	3.63487
ONT.10308.4	21.4999	16.4491	24.7335	36.0505	30.4856	32.8037	28.9139	20.6388	14.7991
ONT.10308.6	0	0	0.526244	0	0.304856	0.841121	0	1.1907	0
ONT.10309.1	1.71999	0.498457	1.57873	2.25316	7.62139	3.64486	9.00596	5.55659	5.97158
ONT.10309.3	0.429997	0.498457	0	0	1.52428	1.1215	1.89599	2.77829	2.3367
ONT.10309.4	0.429997	0	1.05249	0	0.304856	1.40187	1.89599	1.9845	2.59634
ONT.10310.1	8.16995	8.97222	9.99864	1.68987	3.35341	2.52336	0.947995	1.1907	0
ONT.10311.1	41.2797	47.8518	48.4145	33.2341	24.6933	20.4673	14.2199	11.5101	9.86608
ONT.10312.2	1.71999	1.49537	2.63122	2.81645	1.21942	0.841121	1.42199	0	1.03853
ONT.10313.1	7.73995	8.47376	7.36742	6.19618	9.45052	12.6168	16.1159	17.0667	17.3955
ONT.10313.10	3.00998	1.49537	4.20995	2.25316	2.13399	3.36449	7.10997	5.55659	4.93304
ONT.10313.4	1.28999	0	1.05249	1.12658	1.82913	2.52336	0.947995	2.77829	1.5578
ONT.10313.6	86.4294	84.2392	89.4615	87.3099	101.517	100.374	143.621	173.048	122.547
ONT.10313.7	34.8298	23.4275	26.3122	21.405	33.839	33.9252	56.4057	56.7566	43.8781
ONT.10314.2	1.28999	0.498457	1.57873	0.56329	0.609711	0.841121	2.36999	1.9845	2.59634
ONT.10314.3	0	0	0.526244	0	0	0.280374	0.473998	0	1.5578
ONT.10315.2	0.859994	1.49537	0.526244	0.56329	0.914567	0.841121	0	0.396899	1.03853
ONT.10315.4	1.28999	1.49537	0	1.12658	0.304856	0.280374	1.42199	0	1.29817
ONT.10315.5	4.72997	10.4676	6.31493	9.01263	5.18254	4.48598	3.31798	5.55659	4.15414
ONT.10316.1	10.3199	10.4676	9.4724	7.32276	8.2311	11.4953	9.00596	7.14419	5.45231
ONT.10317.1	0.429997	0	0	0	0	0.560748	0	0	0
ONT.10317.2	0	0	0	0	0.304856	0.280374	0	0	0
ONT.10317.4	0	0.498457	0.526244	0	0.609711	0.841121	0.473998	0.793799	0.259634
ONT.10317.7	0	0	0.526244	0	0	0.280374	0	0	0
ONT.10318.1	11.6099	13.4583	12.6299	15.2088	20.7302	15.7009	23.6999	27.386	22.0689
ONT.10319.1	0	0.498457	0.526244	1.68987	1.21942	0.841121	0	0.396899	0
ONT.10319.2	0.429997	0	0.526244	0	0	0	0	0	0.519267
ONT.1032.1	2.14999	2.49228	2.63122	3.37974	2.43884	4.48598	6.16197	3.57209	3.89451
ONT.10320.2	13.3299	11.963	3.15747	11.8291	18.2913	14.8598	13.7459	15.4791	15.578
ONT.10320.4	0.429997	0	0	1.12658	0.914567	1.1215	0.947995	0.793799	1.03853
ONT.10323.1	9.02994	6.47993	8.41991	6.75947	12.4991	9.25234	8.05796	8.33488	10.9046
ONT.10323.3	0.429997	1.49537	2.63122	1.12658	1.21942	1.68224	0.947995	2.77829	1.5578
ONT.10323.4	20.2099	17.9444	16.3136	20.8417	27.7419	27.1963	23.6999	25.0047	22.5881
ONT.10324.1	6.01996	8.47376	7.89366	3.37974	6.09711	8.13084	11.3759	15.0822	18.9533
ONT.10324.2	0.429997	0	0	2.25316	0	0.280374	0	0.793799	0.259634
ONT.10325.2	32.6798	34.892	42.6258	29.8543	40.8506	34.2056	29.3879	32.9426	45.4359
ONT.10327.2	18.4899	13.4583	18.4186	20.2784	18.901	12.8972	16.5899	15.876	7.01011
ONT.10327.3	0.429997	0.498457	0	1.12658	0.304856	0	0.947995	0.793799	0.259634
ONT.10327.4	0.859994	0.498457	0.526244	0.56329	0.609711	0.280374	0	0	0.259634
ONT.10327.5	15.0499	10.4676	11.5774	10.1392	9.14567	5.04673	4.26598	8.33488	4.15414
ONT.10327.6	5.58996	4.98457	2.10498	1.12658	3.04856	1.40187	1.89599	1.5876	2.59634
ONT.10327.7	0.429997	0	0	0	0	0	0	0	0.519267
ONT.10327.8	0.859994	0.498457	0	0	0	0	0	0	0.259634
ONT.10327.9	0	0	0	0	0.304856	0	0.473998	0.396899	0.778901
ONT.10329.1	27.5198	25.9197	18.4186	24.7847	14.3282	14.0187	13.7459	11.907	18.434
ONT.10329.2	23.2198	23.4275	17.8923	14.6455	12.4991	15.1402	17.0639	9.12868	17.3955
ONT.1033.1	0	1.99383	3.68371	0.56329	6.40197	3.92523	11.8499	7.93799	4.93304
ONT.1033.2	1.28999	2.99074	5.78869	2.25316	5.18254	4.48598	9.00596	4.76279	4.15414
ONT.10330.1	4.72997	7.47685	11.0511	9.01263	6.70682	9.53271	8.05796	13.0977	14.2799
ONT.10331.1	19.3499	20.4367	17.3661	21.405	14.0234	15.1402	15.6419	15.876	16.6166
ONT.10332.1	69.2295	64.7993	59.9919	73.2276	71.9459	73.7383	59.7237	75.8078	108.527
ONT.10333.1	5.58996	7.47685	5.26244	5.6329	7.62139	8.69159	9.00596	11.1132	7.01011
ONT.10333.5	33.1098	31.4028	29.4697	28.7278	25.303	27.1963	28.9139	32.9426	31.6753
ONT.10334.1	7.30995	2.49228	0.526244	1.68987	1.82913	2.52336	1.42199	0.396899	0.778901
ONT.10335.2	2.57998	1.99383	3.68371	2.81645	3.04856	1.96262	5.68797	3.57209	0.778901
ONT.10335.3	6.87995	7.9753	8.41991	9.57592	14.6331	8.97196	16.1159	10.7163	2.07707
ONT.10336.1	9.88993	4.48611	13.1561	10.7025	22.5593	16.5421	21.8039	15.876	7.52938
ONT.10337.2	6.87995	8.47376	9.4724	7.88605	5.79226	3.36449	7.58396	4.76279	1.81744
ONT.10339.1	21.9299	24.9228	21.576	16.3354	24.0836	25.2336	29.8619	26.9891	9.34681
ONT.10339.2	24.5098	26.9167	24.2072	20.2784	34.4487	28.0374	36.0238	28.9736	12.9817
ONT.1034.1	0.859994	0.996913	0.526244	0.56329	0.304856	0.841121	0	0.396899	0.259634
ONT.1034.2	0.429997	4.98457	1.05249	1.12658	0.304856	0.560748	0.473998	0.793799	0.259634
ONT.1034.4	3.43998	5.48302	6.31493	2.81645	1.52428	0	0.947995	0.396899	1.03853
ONT.1034.5	4.72997	7.9753	7.36742	3.37974	1.21942	1.96262	1.89599	2.77829	0.778901
ONT.10340.1	2.57998	0.498457	1.57873	1.68987	0.914567	0.841121	0	0.793799	0.519267
ONT.10340.2	0.429997	0	5.26244	0.56329	0.304856	0.280374	0	0.396899	0.259634
ONT.10340.3	0	0.996913	1.57873	1.68987	0	0.841121	0	1.5876	0.259634
ONT.10341.1	0.429997	0.498457	1.05249	0	0.609711	2.24299	1.42199	7.93799	6.23121
ONT.10342.1	17.6299	3.98765	8.94615	4.50632	6.40197	11.7757	23.2259	22.2264	26.4826
ONT.10342.4	0	0	0	1.12658	0.304856	0.560748	1.42199	2.77829	2.07707
ONT.10343.1	0.429997	0	0	2.81645	0.304856	0.280374	0	0.793799	1.81744
ONT.10343.2	1.28999	0	1.57873	0	0.304856	0.560748	3.31798	3.17519	1.5578
ONT.10343.3	0.429997	0.498457	1.05249	1.12658	0.609711	1.1215	0.473998	2.77829	0
ONT.10344.1	10.3199	10.4676	7.89366	6.75947	3.96312	4.76635	0.947995	0.793799	0
ONT.10344.12	12.4699	17.446	9.99864	9.01263	6.70682	6.16822	1.89599	1.9845	0.259634
ONT.10344.2	71.3795	54.8302	64.2018	50.1328	29.8758	31.1215	9.95395	5.55659	1.29817
ONT.10344.4	3.86997	4.48611	3.68371	4.50632	1.52428	2.24299	0.947995	0	0.519267
ONT.10344.5	16.3399	14.9537	21.0498	12.3924	9.75538	9.81308	1.89599	3.17519	1.29817
ONT.10344.6	6.01996	2.49228	5.26244	7.32276	1.82913	3.08411	0	1.1907	0.519267
ONT.10344.7	1.28999	4.48611	3.15747	0.56329	2.13399	0.560748	0.473998	0.793799	0.259634
ONT.10344.8	0.429997	0.996913	3.15747	4.50632	0.914567	1.1215	0	0.396899	0
ONT.10344.9	1.28999	0.996913	0.526244	1.12658	0.914567	0.841121	0.473998	0	0
ONT.10345.3	0.859994	0.498457	1.05249	0	0	0.841121	0	0.396899	0
ONT.10348.2	0	0	0	0	0.609711	0	0	0.793799	1.03853
ONT.1035.1	24.9398	19.4398	22.6285	24.7847	25.303	17.3832	17.0639	11.907	15.578
ONT.10350.1	3.43998	1.49537	0.526244	1.68987	0	0.841121	1.42199	0	0
ONT.10351.1	135.019	136.577	173.134	77.1707	29.2661	31.1215	3.79198	10.3194	0.778901
ONT.10351.3	0.429997	1.49537	1.57873	1.68987	0.304856	0	0	0	0
ONT.10351.4	166.409	177.949	195.763	95.1959	26.8273	40.6542	10.4279	6.74729	2.07707
ONT.10352.1	12.0399	7.47685	12.6299	10.7025	6.09711	7.57009	7.10997	6.35039	8.30828
ONT.10353.1	9.45994	10.4676	12.6299	11.2658	8.2311	8.97196	15.6419	7.93799	8.82755
ONT.10353.5	55.4696	53.8333	56.8344	60.272	50.9109	49.3458	56.4057	45.6434	42.8396
ONT.10353.6	13.3299	14.4552	15.7873	11.2658	13.4136	15.1402	17.5379	9.52558	6.75048
ONT.10353.8	0	0	0	0	0	0	0	0	0.259634
ONT.10355.1	12.4699	12.4614	16.3136	14.6455	14.9379	8.69159	12.3239	5.95349	1.5578
ONT.10355.2	24.9398	14.9537	20.5235	20.2784	17.0719	13.4579	17.5379	19.4481	5.45231
ONT.10355.3	14.6199	17.9444	18.9448	23.0949	17.0719	11.7757	17.5379	20.2419	3.37524
ONT.10356.1	0	0.996913	102.091	0	0	0	0	0	0
ONT.10357.1	6.01996	4.48611	26.3122	11.2658	38.4118	74.0187	46.9258	117.879	159.415
ONT.10357.2	17.6299	15.4522	51.0457	24.2214	74.0799	177.757	92.9035	270.288	434.627
ONT.10357.3	0	0	0	0	0	2.24299	1.42199	5.15969	10.1257
ONT.10357.4	0.859994	1.49537	1.57873	0	2.7437	5.88785	3.31798	11.907	28.0404
ONT.10357.6	0	0	0	0	0	0	0	0.793799	1.5578
ONT.10357.7	0	0	0	0	0	0	0	0.396899	1.81744
ONT.10358.3	0.429997	0.498457	1.57873	0	0.304856	0.560748	0.473998	0.396899	1.03853
ONT.1036.3	15.0499	14.4552	12.1036	11.8291	25.6079	21.8692	18.4859	25.7985	9.34681
ONT.1036.4	16.3399	21.9321	12.6299	20.8417	34.1438	26.3551	22.7519	33.7364	4.41377
ONT.1036.5	0	0.498457	0	0	0.304856	0.560748	0.473998	0	0.259634
ONT.1036.6	1.28999	1.99383	2.63122	5.06961	1.52428	3.08411	2.36999	1.5876	0.259634
ONT.10360.2	15.4799	11.4645	15.7873	19.1518	15.2428	9.25234	12.7979	10.3194	3.1156
ONT.10360.3	0.429997	0.498457	0.526244	10.1392	7.01168	11.215	6.63597	7.14419	3.37524
ONT.10361.1	7.73995	7.47685	13.1561	7.32276	8.53596	7.85047	14.2199	9.52558	4.93304
ONT.10361.2	27.5198	25.4213	21.0498	23.0949	28.0467	19.6262	31.7578	32.5457	14.7991
ONT.10362.1	30.5298	17.446	21.0498	21.9683	22.2545	17.6635	17.0639	13.8915	12.7221
ONT.10362.2	58.0496	63.8024	62.6231	56.329	55.7886	47.6635	36.4978	46.4372	36.6084
ONT.10362.4	37.8397	35.3904	42.0995	36.0505	25.303	17.9439	24.1739	20.2419	16.6166
ONT.10363.1	18.0599	22.4305	14.2086	16.3354	13.4136	14.2991	9.00596	9.52558	9.86608
ONT.10363.2	6.01996	1.99383	2.10498	2.81645	2.13399	1.1215	2.36999	0.793799	0.519267
ONT.10364.1	0	0	0	0	0	0.280374	0	0	0
ONT.10364.2	0	0	0	0	0.304856	0	0.473998	0	0
ONT.10365.1	0	0	0	0	0.304856	0.560748	0	0	0.259634
ONT.10365.2	0	0	0	1.12658	0	0	0.473998	0	0
ONT.10366.2	31.8198	29.4089	32.6271	10.7025	6.40197	5.04673	2.36999	0.793799	0.519267
ONT.10366.3	6.87995	4.48611	4.20995	2.25316	1.21942	1.96262	0.473998	0	0.259634
ONT.10367.1	11.6099	12.9599	13.6824	14.6455	14.9379	16.5421	14.6939	11.1132	5.71194
ONT.10368.1	3.43998	2.49228	2.63122	1.68987	3.35341	2.24299	3.79198	1.5876	5.45231
ONT.10368.2	0	0	0	0	1.21942	0	0	0	0.259634
ONT.10368.3	3.86997	0.996913	4.20995	1.68987	3.96312	1.96262	5.68797	4.76279	2.85597
ONT.10368.4	0	0.996913	1.05249	0	0.914567	0	1.89599	1.9845	2.07707
ONT.10369.1	0	0	0	0	0	0.560748	0	0.396899	0
ONT.1037.1	38.6997	46.8549	44.2045	41.6834	33.839	32.5234	30.8098	26.5923	28.8193
ONT.1037.3	5.15997	2.99074	3.68371	2.25316	3.96312	1.96262	1.42199	1.5876	2.59634
ONT.10370.1	95.8894	96.7006	84.1991	95.1959	95.7246	109.907	112.811	105.178	115.277
ONT.10370.3	3.43998	1.99383	1.57873	2.81645	4.26798	3.64486	3.31798	1.9845	2.3367
ONT.10370.4	1.28999	1.99383	4.7362	2.81645	2.7437	3.36449	2.84399	3.17519	5.45231
ONT.10370.5	50.3097	47.8518	48.9407	54.0758	49.3866	54.6729	61.6197	68.6636	87.4966
ONT.10371.3	25.3698	22.4305	18.4186	12.3924	15.2428	14.5794	16.1159	16.6698	18.9533
ONT.10371.4	83.4194	76.2638	63.1493	88.9997	80.4819	75.9813	77.2616	73.4264	80.2268
ONT.10371.5	2.14999	3.4892	7.89366	5.06961	3.65827	3.36449	2.84399	3.57209	5.45231
ONT.10372.1	0.429997	1.49537	0.526244	1.12658	0.304856	1.40187	2.84399	0	1.03853
ONT.10372.3	18.9199	18.9413	9.4724	10.1392	14.9379	12.6168	12.7979	9.92248	1.29817
ONT.10372.4	0.429997	0	0.526244	0.56329	2.7437	1.68224	0.947995	0.793799	0.519267
ONT.10372.5	0	1.49537	0.526244	0	0	0.280374	0	0	0
ONT.10374.2	0	0	0	0	0	0	0.473998	0	0
ONT.10376.1	9.02994	3.4892	0	1.68987	0	0	0.473998	0.396899	0.259634
ONT.10377.1	12.0399	7.47685	8.94615	11.2658	18.2913	20.7477	24.1739	34.1333	31.6753
ONT.10377.2	49.0197	48.3503	71.5692	81.1137	75.2993	107.664	100.962	123.039	51.1478
ONT.10377.3	3.00998	4.48611	3.15747	2.25316	3.35341	5.3271	7.58396	6.35039	0.778901
ONT.10377.4	0	0	0	0	0	0.560748	0	0	0
ONT.10378.1	4.72997	2.99074	4.20995	2.81645	0.914567	2.24299	2.84399	1.5876	4.93304
ONT.10379.1	6.44996	7.9753	2.63122	3.37974	6.09711	8.97196	5.21397	10.3194	7.01011
ONT.1038.2	36.9798	33.3966	50.5195	36.6138	30.4856	34.7664	30.3359	33.7364	42.0607
ONT.1038.3	0	0	0	0.56329	0	0	0	1.1907	0
ONT.1038.4	0.859994	1.49537	1.05249	1.12658	0	0.841121	0.473998	0.793799	1.03853
ONT.1038.5	0	0	0.526244	0	0	0	0	0	0
ONT.10380.1	12.0399	10.4676	14.7348	6.75947	10.6699	20.1869	35.5498	28.1798	35.8295
ONT.10380.2	2.14999	4.98457	6.84118	1.68987	9.14567	7.57009	9.95395	2.77829	1.5578
ONT.10381.2	3.86997	2.99074	2.10498	1.68987	2.43884	2.52336	2.36999	1.5876	3.37524
ONT.10382.1	6.01996	6.97839	8.94615	5.6329	13.4136	5.60748	10.9019	5.55659	2.3367
ONT.10383.1	0.429997	0.498457	2.10498	1.68987	0.914567	1.1215	0.473998	0	2.07707
ONT.10383.2	476.007	740.208	1325.08	742.416	236.873	361.402	73.4696	70.6481	94.5067
ONT.10384.1	2.14999	2.49228	3.68371	1.12658	1.82913	1.96262	1.42199	3.96899	5.45231
ONT.10384.2	9.45994	7.47685	9.4724	7.32276	7.92624	7.85047	9.00596	11.1132	4.93304
ONT.10384.3	46.8697	50.3441	36.8371	70.4112	64.6294	45.9813	53.5617	59.9318	59.9754
ONT.10384.5	10.3199	8.47376	13.1561	17.462	17.9865	11.215	15.6419	15.4791	14.7991
ONT.10384.7	2.57998	1.49537	1.05249	1.12658	0.914567	1.68224	0.947995	1.1907	1.81744
ONT.10385.2	9.02994	5.98148	3.68371	4.50632	4.87769	5.04673	7.58396	7.54109	2.07707
ONT.10386.1	21.9299	23.4275	13.1561	15.2088	14.9379	9.25234	15.1679	7.54109	6.49084
ONT.10386.2	1.71999	2.99074	1.57873	2.81645	1.82913	0.841121	1.42199	1.1907	2.3367
ONT.10388.1	0	0	0	1.12658	0.304856	0	0	0.396899	0
ONT.10388.2	95.0294	102.682	103.144	104.209	107.919	139.907	115.655	111.132	75.5534
ONT.10388.3	71.8095	85.7345	85.7778	85.62	100.907	111.028	118.025	125.023	80.4864
ONT.10388.4	1.28999	0.498457	0.526244	0	0.609711	0.560748	1.89599	0	0.519267
ONT.10388.5	6.44996	6.47993	4.20995	4.50632	4.87769	4.20561	4.26598	5.15969	9.34681
ONT.10388.6	5.15997	5.98148	6.31493	6.75947	4.57283	6.72897	1.89599	3.17519	4.15414
ONT.10388.7	2.14999	2.99074	1.57873	0.56329	2.13399	2.24299	1.89599	1.9845	4.15414
ONT.10389.1	52.4596	260.693	2738.58	6.75947	1.21942	2.80374	0	0	0.259634
ONT.10389.2	87.7194	397.27	4104.71	6.75947	0.304856	2.80374	0.473998	0.396899	0.519267
ONT.1039.3	2.57998	2.99074	1.05249	1.68987	0.914567	1.1215	3.31798	3.57209	1.03853
ONT.1039.4	1.28999	1.49537	1.05249	0	0.914567	0.841121	1.89599	1.9845	3.1156
ONT.10390.3	34.3998	42.3688	31.0484	27.6012	30.1807	31.1215	28.4399	21.8295	30.3771
ONT.10391.1	0.859994	1.49537	0	1.12658	0.304856	0.280374	0	0.396899	0.519267
ONT.10391.2	15.9099	16.9475	17.8923	14.6455	12.4991	16.8224	18.9599	17.0667	23.6267
ONT.10391.3	0	0	0	0	0	0	0	0	0.519267
ONT.10391.4	0.429997	0.498457	0	0.56329	0	0	0	0	0.259634
ONT.10392.1	8.59994	3.98765	4.20995	13.5189	10.9748	7.85047	4.26598	5.15969	3.89451
ONT.10393.3	0.429997	0	0	0.56329	0.304856	0	0.473998	0.793799	0.778901
ONT.10393.4	34.3998	31.9012	31.0484	29.2911	49.9963	37.2897	58.3017	57.9473	43.0992
ONT.10393.5	2.14999	3.4892	3.15747	2.25316	2.13399	4.48598	4.73998	2.77829	4.41377
ONT.10394.3	17.1999	15.9506	15.7873	20.8417	14.3282	20.4673	24.6479	16.2729	10.645
ONT.10395.1	0	1.99383	0	0.56329	0	0	0	0	0
ONT.10396.1	0	0	0	0	0	0	0	0	5.19267
ONT.10397.1	70.0895	59.3163	109.459	133.5	123.771	153.645	104.753	128.595	120.21
ONT.10397.2	33.1098	22.4305	56.3081	52.9492	51.8254	63.3645	53.5617	60.7256	52.446
ONT.10397.3	6.44996	3.4892	13.6824	10.1392	9.45052	17.1028	10.4279	13.4946	5.97158
ONT.10398.1	0	0	0	0	0	0	0.947995	0	0
ONT.10398.2	18.9199	19.9383	21.576	17.462	24.6933	15.4206	18.4859	15.4791	8.56791
ONT.10398.3	24.9398	30.4058	23.681	29.2911	24.6933	18.785	16.5899	13.8915	11.1642
ONT.10398.6	1.71999	0.498457	0.526244	1.68987	0	0	0.947995	1.5876	0.778901
ONT.10399.1	0.429997	0.498457	0.526244	0	0.914567	1.68224	0	0	0
ONT.1040.1	10.3199	10.966	22.1023	2.25316	0.304856	0	0	0	0
ONT.10401.1	24.9398	38.3812	33.6796	24.7847	20.7302	26.0748	33.1798	28.9736	39.4643
ONT.10401.3	0.859994	1.99383	4.7362	1.68987	1.21942	0.280374	0.473998	0.793799	0.778901
ONT.10401.5	1.28999	3.98765	4.7362	5.06961	3.65827	3.08411	0.947995	4.76279	3.37524
ONT.10401.6	2.14999	3.98765	2.10498	1.68987	0.609711	1.1215	1.89599	2.77829	1.81744
ONT.10401.7	1.28999	0.498457	0.526244	0	0	0	0	0	0
ONT.10403.1	7.30995	6.97839	9.99864	3.94303	1.82913	2.52336	0	0	0
ONT.10404.1	27.9498	40.375	34.7321	37.1771	15.5476	24.9533	9.00596	21.8295	22.5881
ONT.10404.2	21.9299	23.9259	21.0498	20.8417	9.14567	10.6542	7.58396	7.14419	11.6835
ONT.10404.3	0	0	0	0	0	0	0	0	0.259634
ONT.10405.2	0	0	0	0	0	1.40187	1.42199	1.9845	3.63487
ONT.10406.2	2.57998	0.996913	2.63122	1.12658	0.914567	1.40187	5.68797	4.36589	5.97158
ONT.10406.3	0.429997	0	0	0	0.304856	0	0	0	0.519267
ONT.10407.1	0	0	0.526244	0	0	0	0	0	1.29817
ONT.10408.2	2.57998	1.99383	2.10498	2.25316	2.13399	4.20561	1.42199	0.793799	7.01011
ONT.10409.3	0	0	0	0.56329	0	0	0	0	0.519267
ONT.10409.4	0	0	0	0	0	0	0.947995	0	0
ONT.10409.5	11.1799	8.97222	8.94615	7.32276	14.6331	14.8598	21.8039	13.4946	8.56791
ONT.1041.1	6.87995	8.97222	3.15747	2.25316	16.4622	15.7009	36.4978	42.8651	66.7259
ONT.1041.4	1.28999	4.98457	1.57873	0.56329	2.13399	1.68224	9.00596	2.77829	8.56791
ONT.10410.1	23.2198	25.9197	22.6285	26.4746	32.0098	24.1121	18.4859	17.0667	2.59634
ONT.10410.2	41.2797	41.8703	38.9421	44.4999	37.1924	37.0093	27.9659	23.814	10.3853
ONT.10410.3	0.859994	0.996913	1.05249	0.56329	0	1.96262	0.947995	0	0
ONT.10410.4	0.859994	0.996913	0.526244	1.12658	2.13399	0.280374	0	1.1907	0
ONT.10411.2	27.0898	24.9228	20.5235	11.8291	13.4136	12.8972	8.53196	9.52558	5.97158
ONT.10413.1	33.9698	25.4213	4.20995	12.9557	3.35341	4.20561	7.58396	1.9845	0.519267
ONT.10414.2	17.6299	17.9444	2.10498	2.25316	4.57283	4.76635	23.6999	10.3194	3.63487
ONT.10414.3	4.72997	4.48611	0	0	1.52428	0.280374	4.73998	1.9845	1.29817
ONT.10414.4	5.58996	5.98148	0.526244	1.12658	1.21942	0	3.79198	1.9845	0
ONT.10415.2	0	0	0	0.56329	0.914567	0.841121	0.473998	0	0.778901
ONT.10415.4	46.0097	35.8889	43.6783	39.9936	40.8506	46.2617	49.2958	46.4372	39.724
ONT.10415.5	0	0	1.05249	2.81645	1.52428	1.1215	0.473998	1.1907	1.03853
ONT.10416.1	15.0499	13.9568	11.0511	15.7721	13.7185	14.2991	12.3239	10.3194	8.56791
ONT.10417.1	14.6199	15.4522	9.99864	16.3354	21.035	12.8972	19.4339	12.3039	6.49084
ONT.10417.2	1.71999	0.996913	1.05249	1.68987	2.7437	1.96262	3.79198	1.1907	1.29817
ONT.10417.3	5.15997	6.47993	3.15747	2.81645	6.40197	7.28972	5.68797	3.17519	3.1156
ONT.10418.1	0.859994	1.49537	1.57873	3.37974	9.75538	20.4673	25.5959	56.7566	98.9204
ONT.10418.2	0.859994	0.498457	1.05249	2.25316	6.09711	11.4953	11.8499	28.9736	49.8497
ONT.10419.1	6.44996	7.47685	14.7348	5.06961	13.7185	10.0935	9.95395	13.8915	2.07707
ONT.1042.2	0.429997	0	0.526244	0.56329	0.609711	1.1215	0	0	2.07707
ONT.10420.2	0.859994	0	0	1.12658	4.26798	3.08411	2.84399	8.33488	8.56791
ONT.10421.1	17.6299	16.9475	14.2086	18.5886	18.5962	15.1402	13.2719	13.4946	13.7606
ONT.10421.2	0	0.996913	1.05249	0.56329	0.609711	0	0	0	0
ONT.10421.4	3.86997	2.99074	2.63122	2.25316	3.65827	1.96262	5.68797	1.9845	2.07707
ONT.10421.5	14.6199	13.9568	7.36742	10.1392	9.75538	9.81308	9.00596	6.35039	9.08718
ONT.10422.1	2.57998	4.98457	5.26244	8.44934	7.62139	9.53271	5.21397	7.54109	3.63487
ONT.10422.4	8.59994	9.47067	9.99864	16.8987	27.437	28.0374	36.0238	59.138	30.3771
ONT.10422.6	0.429997	0.498457	0.526244	0.56329	0.914567	1.96262	0.947995	0.793799	0.778901
ONT.10422.7	0.429997	0.498457	0	2.25316	5.4874	5.3271	17.5379	17.4636	11.1642
ONT.10422.8	0	0.498457	0.526244	0	0	0.841121	0.473998	0.793799	0.778901
ONT.10423.1	33.1098	43.3657	43.152	24.7847	32.6195	26.3551	14.6939	10.3194	0.519267
ONT.10423.2	0	0.498457	1.05249	0	1.52428	0.280374	0	0	0
ONT.10423.3	13.7599	20.9352	13.6824	8.44934	13.7185	11.7757	5.68797	3.57209	0
ONT.10424.3	25.7998	24.9228	27.3647	25.348	24.0836	23.271	25.5959	24.6078	23.1074
ONT.10424.7	0	0.498457	1.05249	0	0	0	1.42199	0.396899	0
ONT.10425.2	0	0	0	0	0	0	0	0	0.259634
ONT.10426.3	0	0	0	0	0	0	0.473998	0	0
ONT.10426.4	4.29997	2.99074	3.15747	2.25316	1.21942	1.68224	5.68797	1.5876	8.56791
ONT.10426.5	0.859994	0.498457	0.526244	1.68987	0.304856	0.560748	0.473998	0.793799	4.15414
ONT.10426.6	5.15997	4.48611	5.78869	5.06961	5.18254	4.76635	5.68797	2.3814	15.578
ONT.10427.3	47.7297	38.8796	31.5747	58.0188	70.4216	60.2804	74.8916	66.6791	63.6103
ONT.10428.2	1.71999	0.498457	0	1.12658	1.82913	1.1215	0	1.1907	0.778901
ONT.10429.1	0.429997	0	1.05249	0.56329	0.609711	0.560748	0	2.3814	0.259634
ONT.1043.1	3.00998	1.49537	2.63122	0.56329	3.35341	0.560748	1.42199	1.1907	1.29817
ONT.10430.2	15.4799	13.4583	10.5249	17.462	17.9865	17.6635	9.95395	15.0822	17.3955
ONT.10430.3	0.859994	0.996913	1.05249	1.68987	0.914567	0.841121	2.36999	1.5876	1.03853
ONT.10431.1	14.6199	14.9537	12.1036	12.9557	13.7185	18.785	9.47995	12.7008	10.3853
ONT.10432.1	1.71999	3.4892	0	0	0	0	0	0	0
ONT.10433.1	0.429997	0.498457	0	0	0	1.1215	1.89599	5.55659	0.519267
ONT.10434.1	0.429997	0.498457	0	0	0	0	0	0	0
ONT.10435.2	1.71999	0	2.63122	1.68987	0.609711	0.560748	1.42199	1.5876	1.5578
ONT.10436.1	31.8198	31.4028	61.5706	15.2088	2.43884	9.81308	32.2318	39.6899	142.799
ONT.10436.2	5.58996	8.97222	8.94615	1.68987	0.304856	1.40187	3.31798	5.15969	24.9248
ONT.10436.3	9.88993	12.9599	19.471	3.37974	1.21942	5.60748	12.3239	19.0512	85.6791
ONT.10437.2	2.57998	1.99383	1.05249	1.68987	0.609711	0.841121	0.947995	0.396899	2.07707
ONT.10437.6	1.28999	0	1.57873	0.56329	0.914567	0.841121	0	0	1.5578
ONT.10438.1	24.0798	23.4275	33.6796	24.2214	15.8525	23.8318	15.6419	15.876	13.7606
ONT.10438.11	0.859994	2.99074	3.68371	3.37974	0.304856	1.40187	1.42199	0.396899	0.519267
ONT.10438.12	23.6498	23.4275	29.4697	42.2467	22.2545	21.3084	22.2779	20.2419	24.4056
ONT.10438.13	2.14999	1.49537	3.15747	5.6329	0.609711	1.68224	0.947995	2.77829	1.81744
ONT.10438.14	1.71999	0.996913	2.63122	2.81645	0.609711	0.841121	0.947995	0.793799	1.29817
ONT.10438.15	0	0	0.526244	0	0	0.280374	0	0	0
ONT.10438.2	27.5198	25.9197	52.6244	28.1645	26.2176	21.028	14.6939	20.2419	11.9432
ONT.10438.3	0.429997	0	1.05249	0.56329	0	0	0.473998	0	0.519267
ONT.10438.4	0	0	0	0.56329	0	0	0	0	0
ONT.10438.5	0.429997	0.498457	0	0	0.304856	0	0.473998	0	0
ONT.10438.6	4.29997	4.98457	3.68371	6.75947	3.04856	4.48598	4.73998	4.36589	5.97158
ONT.10438.8	33.5398	36.3873	48.4145	42.81	27.7419	22.9907	21.3299	11.907	23.8863
ONT.10438.9	0	0	0	0	0	0	0	0.793799	0
ONT.10439.1	0	0.996913	11.0511	0.56329	0.609711	0	0.473998	0	0
ONT.1044.1	298.418	268.17	261.017	261.93	267.663	250.093	259.751	216.707	147.212
ONT.1044.2	73.5295	69.2855	63.1493	70.4112	66.1537	67.0093	72.0476	53.1845	44.3974
ONT.1044.3	1.28999	0.996913	2.63122	1.12658	2.13399	2.80374	4.26598	1.1907	1.5578
ONT.1044.4	29.6698	23.4275	24.7335	29.8543	30.1807	28.8785	35.5498	24.6078	17.1358
ONT.1044.5	3.86997	2.99074	2.10498	2.81645	0.609711	1.40187	3.31798	1.9845	1.81744
ONT.1044.6	7.30995	15.4522	19.9973	10.1392	7.01168	12.0561	15.1679	9.92248	3.37524
ONT.10440.1	11.1799	14.9537	11.0511	9.57592	6.40197	5.3271	4.73998	4.76279	3.89451
ONT.10440.2	106.209	90.7191	79.9891	52.3859	34.7535	39.2523	24.6479	32.9426	20.7707
ONT.10440.4	23.6498	16.4491	7.36742	20.8417	9.75538	7.57009	7.58396	6.35039	1.29817
ONT.10440.5	3.86997	1.49537	1.05249	28.1645	17.6816	14.8598	25.1219	8.33488	0.778901
ONT.10440.6	3.00998	3.4892	0	15.2088	16.1573	14.2991	19.4339	9.12868	0
ONT.10441.1	12.4699	15.4522	12.1036	19.1518	16.7671	19.9065	7.10997	8.33488	15.3184
ONT.10441.2	67.0795	73.7716	87.8828	74.9175	77.7382	99.2523	53.5617	59.9318	66.4662
ONT.10441.4	2.57998	1.49537	4.20995	4.50632	4.26798	3.92523	4.26598	1.5876	5.71194
ONT.10441.5	0.859994	0.996913	0	1.12658	0.304856	0.560748	0.473998	0	0.778901
ONT.10441.7	0.429997	0.498457	0	1.68987	2.13399	0.280374	0.473998	0.396899	0
ONT.10442.1	12.0399	9.96913	6.84118	9.01263	3.65827	3.92523	6.63597	2.3814	0.778901
ONT.10442.2	36.1198	29.4089	19.9973	21.405	18.2913	14.8598	17.0639	6.35039	1.81744
ONT.10442.3	3.43998	1.99383	0.526244	5.6329	0.609711	1.1215	0	0.396899	0
ONT.10443.1	1.28999	2.49228	11.0511	13.5189	4.26798	5.60748	4.26598	8.33488	23.1074
ONT.10444.1	3.00998	0.996913	1.57873	0.56329	0.914567	1.68224	3.31798	1.5876	1.29817
ONT.10445.1	2.57998	2.49228	5.26244	10.1392	9.14567	11.4953	8.05796	6.74729	7.52938
ONT.10445.3	44.2897	38.8796	47.362	60.8353	70.4216	68.4112	75.8396	73.8233	61.2736
ONT.10445.4	0.429997	1.49537	1.05249	0.56329	0.914567	0.280374	1.42199	0	3.1156
ONT.10445.5	0.429997	1.49537	1.05249	1.12658	2.43884	1.68224	0	3.17519	1.5578
ONT.10445.6	0	0	0	0.56329	0	0	0	0	0
ONT.10446.1	1.71999	3.4892	1.57873	0.56329	0.609711	1.96262	1.42199	0.396899	0.259634
ONT.10448.1	19.7799	19.9383	32.6271	17.462	9.45052	8.41121	5.21397	2.77829	0.259634
ONT.10448.4	3.86997	6.97839	6.84118	7.88605	3.65827	3.36449	3.31798	0.793799	0.259634
ONT.10448.5	13.3299	10.4676	17.8923	10.7025	6.40197	5.60748	4.26598	0.793799	0.519267
ONT.10449.2	16.3399	7.9753	7.89366	12.3924	5.18254	5.88785	6.63597	3.57209	3.89451
ONT.1045.1	0.429997	0.498457	0.526244	0.56329	0.304856	1.40187	0	1.1907	0.259634
ONT.10450.1	30.0998	31.9012	37.8896	36.6138	39.0215	44.2991	36.4978	56.7566	27.2615
ONT.10450.2	13.3299	14.4552	16.8398	12.9557	17.9865	16.5421	21.3299	26.9891	15.578
ONT.10450.3	4.29997	2.99074	3.15747	10.1392	17.3768	15.7009	6.16197	13.4946	5.97158
ONT.10450.4	0.429997	0	0.526244	0	0	0	0	0	0
ONT.10450.5	0	0	0	0	0	0.280374	0	0	0
ONT.10450.6	4.72997	2.99074	4.7362	5.06961	12.1942	6.4486	4.26598	8.33488	3.89451
ONT.10450.7	0	0	0	0	0.304856	0	0.473998	0.396899	0
ONT.10451.1	11.6099	13.4583	8.41991	15.7721	12.1942	12.8972	9.00596	11.907	19.2129
ONT.10451.2	0	0.498457	2.63122	1.12658	2.7437	1.40187	0.473998	0.793799	2.07707
ONT.10452.1	0	0	0	0	0	0	0	0	0.519267
ONT.10453.10	0.429997	0	0	0	0	0	0	0	0.778901
ONT.10453.11	0.429997	0	0	0	0.914567	0.280374	0	1.1907	0.519267
ONT.10453.12	0	0	0	0	1.21942	3.08411	0.473998	0.793799	0.778901
ONT.10453.13	0	0	0	0	0.304856	0	0	0.396899	0
ONT.10453.14	8.16995	10.966	8.94615	17.462	18.2913	19.3458	5.68797	13.8915	12.7221
ONT.10453.15	0	0	0.526244	0	0	0	0	0.396899	0.259634
ONT.10453.16	0.429997	0	0.526244	0.56329	0.609711	0	0.947995	0	1.29817
ONT.10453.2	3.00998	1.49537	3.15747	2.81645	7.01168	3.36449	4.26598	5.55659	1.81744
ONT.10453.3	10.3199	15.4522	12.1036	15.7721	29.8758	30.8411	10.4279	28.5767	25.4441
ONT.10453.4	2.14999	0.498457	0.526244	0.56329	2.13399	1.96262	1.42199	0.793799	1.81744
ONT.10453.5	0	0	0	2.25316	1.52428	2.80374	1.89599	0.396899	3.1156
ONT.10453.7	7.73995	3.4892	2.10498	5.06961	5.18254	8.13084	3.79198	1.9845	8.04864
ONT.10453.8	1.28999	0.498457	0	0	1.82913	1.1215	0.473998	1.1907	1.03853
ONT.10453.9	0	0	0	0	0	0.280374	0	0	0
ONT.10454.1	3.00998	3.98765	1.05249	6.75947	3.96312	5.60748	3.31798	5.15969	2.07707
ONT.10454.2	1.71999	1.99383	1.05249	2.25316	3.04856	1.68224	2.36999	1.1907	2.3367
ONT.10454.3	9.02994	7.9753	3.15747	7.32276	22.5593	15.4206	11.3759	22.2264	10.9046
ONT.10455.1	0	0	0	0	0	0.280374	0	0.396899	0.778901
ONT.10456.3	3.86997	1.49537	3.15747	5.6329	2.43884	1.96262	1.42199	1.5876	2.85597
ONT.10457.4	78.2595	73.7716	67.3593	80.5504	89.6275	84.1121	95.7475	87.7147	75.2938
ONT.10457.5	3.00998	2.49228	1.57873	1.68987	2.7437	1.40187	2.84399	3.96899	2.07707
ONT.10457.7	0	0	0	0	0	0.280374	0.473998	0.396899	0.259634
ONT.10459.2	6.87995	5.98148	4.20995	7.32276	9.14567	6.4486	5.68797	11.1132	8.56791
ONT.10460.1	0.859994	0.498457	0.526244	0	0	0.560748	0.473998	0	0.259634
ONT.10460.2	32.6798	34.3935	32.6271	26.4746	13.4136	14.0187	6.16197	4.76279	3.63487
ONT.10460.4	0	0	0.526244	0	0	0	0	0	0
ONT.10461.1	16.7699	17.9444	20.5235	20.8417	15.2428	19.0654	21.8039	23.0202	29.8579
ONT.10461.3	51.5997	43.3657	37.8896	37.7404	40.5458	39.2523	39.3418	44.0558	50.3689
ONT.10461.4	5.15997	4.98457	7.36742	7.88605	4.26798	5.60748	3.79198	3.96899	5.19267
ONT.10461.5	0	0	0	0.56329	0	0.560748	0	0	0.259634
ONT.10462.1	22.3598	25.9197	17.3661	16.3354	23.7787	21.8692	18.9599	19.0512	16.0973
ONT.10462.3	14.6199	21.9321	15.7873	15.7721	15.2428	17.3832	16.5899	13.0977	11.4239
ONT.10462.4	4.29997	4.98457	3.68371	5.06961	3.96312	4.76635	7.58396	3.96899	4.93304
ONT.10462.5	0	0	0	0	0	0.560748	0.473998	0	0.519267
ONT.10462.6	10.7499	12.4614	4.20995	13.5189	14.0234	10.6542	14.6939	9.12868	8.56791
ONT.10462.8	0.429997	0.996913	1.57873	1.12658	0.304856	0.841121	2.36999	2.3814	1.5578
ONT.10464.1	6.87995	7.9753	6.31493	14.6455	9.75538	12.8972	7.58396	9.12868	8.04864
ONT.10464.2	47.7297	45.3595	45.7833	64.7783	53.3497	44.8598	56.4057	39.293	32.4542
ONT.10464.3	0.429997	0.498457	0	0	0.304856	0.280374	0	0.396899	0.259634
ONT.10465.2	5.15997	3.4892	4.20995	2.25316	6.70682	7.00935	5.21397	5.55659	7.01011
ONT.10467.1	11.6099	7.47685	9.4724	9.01263	14.3282	10.9346	11.8499	11.1132	15.578
ONT.10467.2	2.14999	4.48611	2.63122	3.37974	7.31653	5.3271	5.68797	5.15969	4.15414
ONT.10467.3	3.00998	3.98765	3.15747	2.81645	2.7437	1.1215	2.36999	2.3814	4.15414
ONT.10468.1	8.59994	8.47376	8.41991	9.57592	19.5108	18.5047	14.6939	19.845	14.2799
ONT.10468.2	5.58996	3.4892	2.63122	1.68987	5.18254	5.88785	6.63597	5.55659	2.85597
ONT.10468.3	18.4899	17.9444	21.576	19.1518	13.4136	9.81308	9.47995	10.3194	10.3853
ONT.1047.2	0.429997	0	0.526244	0.56329	0.304856	0.280374	0.947995	0	0.259634
ONT.1047.3	2.14999	1.99383	4.20995	5.06961	6.70682	5.04673	4.73998	4.76279	1.81744
ONT.10470.1	0	0	0	0	0	0.560748	0	0	0
ONT.10473.2	0	0.498457	1.05249	1.12658	0	0	0	1.1907	0.778901
ONT.10474.1	0	0	0	0	0	0	0	0	0.259634
ONT.10475.2	46.8697	44.3626	44.7308	46.753	37.1924	38.972	29.3879	40.4837	53.4845
ONT.10475.3	4.72997	8.47376	7.36742	7.88605	6.40197	5.60748	6.63597	5.15969	7.78901
ONT.10475.5	0.859994	1.49537	0	1.68987	1.21942	0.841121	0.473998	0	0.259634
ONT.10476.1	4.29997	2.99074	3.68371	0.56329	1.21942	1.96262	0	1.5876	2.59634
ONT.10476.2	3.00998	1.99383	5.78869	7.88605	2.7437	3.64486	1.42199	1.1907	2.59634
ONT.10477.2	1.28999	3.98765	5.26244	2.81645	2.43884	2.52336	0.947995	4.36589	3.37524
ONT.10478.1	0	0	0	0.56329	0.914567	17.1028	3.31798	15.876	55.302
ONT.10479.1	0.859994	0.498457	0	1.12658	1.82913	3.08411	0.473998	3.57209	1.03853
ONT.10479.10	15.0499	7.9753	13.6824	9.01263	25.303	28.8785	32.2318	29.3705	15.8377
ONT.10479.11	1.28999	0.498457	1.57873	4.50632	6.70682	9.81308	5.68797	6.35039	1.81744
ONT.10479.13	2.57998	0.996913	0	0.56329	2.7437	2.52336	1.42199	2.77829	1.81744
ONT.10479.14	0	0	0	0	0	0.280374	0.473998	0	0
ONT.10479.15	0	0	0	1.12658	4.26798	2.52336	4.26598	5.55659	2.3367
ONT.10479.3	57.1896	48.3503	57.3606	73.7909	149.074	156.729	154.049	173.445	77.6305
ONT.10479.4	2.57998	4.98457	0.526244	4.50632	8.84081	9.81308	7.10997	7.93799	5.45231
ONT.10479.9	0	0	0	0	0.304856	0.280374	0.473998	1.1907	0
ONT.10480.2	3.43998	3.4892	5.78869	3.94303	5.79226	2.24299	7.58396	2.3814	1.81744
ONT.10482.1	2.14999	2.49228	4.20995	5.06961	6.09711	7.00935	6.63597	2.77829	1.03853
ONT.10482.2	0	0	0	0.56329	0	1.1215	0.473998	2.3814	0
ONT.10483.2	1.71999	0.996913	1.57873	0	1.21942	2.80374	1.89599	1.1907	0.259634
ONT.10483.3	0	0	0	0	0	0.280374	0.473998	0	0
ONT.10485.1	4.29997	3.4892	3.15747	3.37974	1.52428	5.04673	3.79198	2.77829	1.5578
ONT.10485.2	0	0	0	2.25316	0.304856	1.40187	0	0	0
ONT.10485.3	4.72997	6.97839	8.94615	5.6329	4.87769	6.4486	2.84399	2.77829	0.519267
ONT.10486.1	5.15997	14.9537	6.84118	6.75947	9.45052	10.0935	11.3759	13.0977	3.1156
ONT.10487.1	1.71999	0	1.05249	1.68987	24.3884	38.4112	45.5038	84.5395	228.737
ONT.10487.2	0	0	0	0	0.609711	0.280374	0.473998	2.3814	5.45231
ONT.10487.3	0	0	0	0.56329	3.96312	5.60748	9.95395	18.2574	26.7423
ONT.10487.4	0	0	0	0	0.609711	0	0	0	0.519267
ONT.10488.1	1.71999	1.99383	0.526244	0	0.914567	1.40187	1.89599	1.5876	0.778901
ONT.10488.2	2.14999	0	0	0	1.52428	0.280374	0.473998	0.396899	0.778901
ONT.10488.3	0	0	0	0	0.609711	0.280374	0	0	0
ONT.10488.4	0	0	0.526244	0	0.304856	0	0	0.793799	0
ONT.10488.5	1.28999	0.498457	5.26244	5.06961	1.21942	2.24299	5.21397	2.3814	2.59634
ONT.10489.1	3.00998	1.99383	1.57873	3.37974	11.2797	10.6542	14.6939	9.92248	16.8762
ONT.10489.4	0	0	0	0	0	0	0	0	0.259634
ONT.1049.1	18.4899	23.9259	29.9959	18.0253	7.62139	19.0654	9.95395	5.15969	1.5578
ONT.1049.2	14.1899	23.4275	34.2059	27.6012	18.5962	47.3832	24.1739	21.8295	19.7322
ONT.1049.3	8.59994	7.9753	14.2086	9.57592	10.6699	29.4392	13.7459	14.2884	4.93304
ONT.10490.2	42.5697	45.3595	33.1534	23.6582	39.0215	30.2804	40.2898	30.9581	7.26974
ONT.10490.4	7.30995	5.48302	3.68371	4.50632	4.26798	3.08411	3.79198	5.95349	2.59634
ONT.10490.5	2.57998	1.49537	2.63122	1.68987	1.52428	1.68224	4.73998	2.77829	1.81744
ONT.10490.6	4.29997	2.49228	3.15747	1.12658	2.13399	1.1215	4.73998	5.55659	1.81744
ONT.10490.7	0	0.996913	0.526244	0	0	0	0	0	0
ONT.10490.9	2.14999	0	0	0	1.21942	0.280374	2.36999	0	1.03853
ONT.10491.2	15.0499	16.4491	10.5249	11.2658	15.2428	20.7477	18.9599	20.2419	15.0588
ONT.10491.3	0.859994	0.996913	0	0	0.304856	0.841121	0.947995	0	0.519267
ONT.10491.4	0.429997	0	0	0	0	0	0	0.396899	0.519267
ONT.10492.1	3.00998	4.48611	12.6299	3.94303	0.914567	1.96262	0.947995	4.36589	2.59634
ONT.10493.1	1.28999	0.996913	1.05249	1.12658	2.13399	2.24299	2.36999	3.17519	0.519267
ONT.10493.2	0	0	0	0	0.609711	0	0	0	0.259634
ONT.10495.1	0	0	0.526244	2.81645	0.914567	0.280374	0	0.396899	0.778901
ONT.10495.2	0	0	1.57873	0	0	0	0	0	0
ONT.10495.3	2.57998	5.48302	7.89366	3.37974	4.26798	2.24299	2.36999	3.17519	0.519267
ONT.10495.4	10.3199	13.4583	8.41991	10.1392	10.9748	3.64486	10.9019	6.74729	1.5578
ONT.10496.1	64.0696	55.3287	59.4656	47.3163	32.6195	42.6168	26.0699	22.6233	14.2799
ONT.10496.2	24.0798	27.4151	26.8385	17.462	12.8039	12.3364	6.16197	7.93799	4.15414
ONT.10498.2	0	0	0	0	0	0	0	0	0.519267
ONT.10499.1	7.73995	2.99074	4.7362	3.37974	3.96312	4.20561	6.16197	3.57209	4.15414
ONT.105.1	95.8894	94.2083	63.6756	55.7657	68.2876	94.2056	54.9837	36.5147	34.5313
ONT.105.4	11.6099	8.47376	2.63122	6.19618	4.57283	7.57009	4.26598	2.3814	4.15414
ONT.1050.1	3.00998	1.99383	3.15747	1.12658	0.304856	1.1215	1.42199	1.1907	1.81744
ONT.10500.2	0	0	1.05249	0	0	0	0	0.793799	0
ONT.10500.3	3.00998	4.48611	6.31493	10.1392	5.18254	5.3271	5.68797	3.57209	4.67341
ONT.10502.2	35.6898	32.8981	42.0995	27.6012	33.839	26.9159	31.7578	37.3085	43.8781
ONT.10502.3	142.329	147.045	149.98	161.664	159.744	157.009	152.153	183.764	274.173
ONT.10502.4	0	1.49537	1.57873	1.12658	1.21942	0	0.947995	0	0
ONT.10502.5	0.429997	0	0	0	0	0.560748	0	0	0
ONT.10503.2	0	0	0	0	0	0	0	0	0.259634
ONT.10504.1	6.87995	6.97839	5.78869	5.06961	6.40197	6.72897	4.26598	2.3814	1.5578
ONT.10504.2	2.14999	0.996913	4.7362	1.68987	3.65827	0.841121	1.89599	3.17519	1.5578
ONT.10505.1	26.6598	27.4151	22.6285	16.3354	34.4487	23.271	25.5959	23.814	14.0202
ONT.10506.1	77.8295	77.2608	75.2529	81.1137	63.41	53.5514	67.3077	44.4527	60.235
ONT.10507.1	1.71999	1.99383	1.57873	1.12658	0.914567	1.40187	1.89599	2.77829	0.778901
ONT.10507.5	0.429997	0	0.526244	0	0.304856	0.280374	0	0	0
ONT.10507.6	0	0	0	0.56329	0	0.280374	0.947995	0	0.519267
ONT.10508.1	0.429997	0	0.526244	0	0	0.280374	0.473998	0	0
ONT.10508.2	4.29997	0.996913	1.57873	0.56329	0.609711	1.40187	0.473998	2.3814	0
ONT.10509.1	15.9099	10.4676	13.1561	16.3354	10.3651	10.6542	16.5899	7.54109	3.1156
ONT.10509.2	5.58996	6.47993	4.20995	3.94303	3.04856	2.52336	2.84399	0.793799	0
ONT.10509.3	1.28999	1.99383	2.10498	0.56329	1.82913	0.560748	0.947995	0	0.259634
ONT.10509.4	32.6798	26.4182	16.3136	25.9113	28.6564	24.3925	25.5959	15.876	9.60645
ONT.10509.6	0.859994	1.49537	1.05249	1.68987	1.21942	0.560748	0	0.793799	0.778901
ONT.10509.8	2.14999	2.49228	3.15747	0.56329	5.18254	3.64486	3.31798	1.5876	3.1156
ONT.1051.2	0.429997	2.49228	0	1.68987	2.13399	2.24299	1.42199	1.5876	1.5578
ONT.1051.3	4.72997	4.98457	4.20995	3.94303	6.09711	6.4486	6.16197	7.14419	8.30828
ONT.10510.3	0.859994	0	0	0	0.914567	0	3.31798	1.1907	0.519267
ONT.10511.1	12.8999	10.966	10.5249	13.5189	12.8039	13.4579	19.9079	18.2574	19.2129
ONT.10511.2	3.86997	0.498457	1.05249	1.12658	1.52428	0.841121	0	1.5876	2.07707
ONT.10511.3	189.199	180.94	167.872	196.025	219.191	230.187	259.277	262.35	280.664
ONT.10512.1	0	0.498457	1.57873	0	0	1.1215	0.473998	0.793799	1.03853
ONT.10513.1	0.859994	0.498457	0	0	0.609711	0.841121	7.10997	5.15969	8.30828
ONT.10513.2	0	0	0	0	0	0.560748	1.42199	1.9845	2.07707
ONT.10514.1	21.9299	19.9383	32.1009	29.8543	29.571	33.6449	32.2318	30.5612	22.8478
ONT.10515.1	92.4494	107.168	124.72	104.772	140.538	130.654	156.419	151.616	223.285
ONT.10515.2	3.00998	1.49537	2.63122	0.56329	3.96312	3.36449	4.73998	4.36589	8.30828
ONT.10515.3	0	0.498457	1.05249	0.56329	1.21942	0	0	0.396899	0.519267
ONT.10516.1	110.509	89.2237	111.038	117.164	142.672	141.589	162.581	159.157	178.888
ONT.10516.2	1.28999	0	1.05249	2.81645	3.35341	1.96262	3.79198	1.5876	3.37524
ONT.10516.3	1.71999	0	1.57873	2.81645	0.609711	1.1215	2.36999	0.793799	1.03853
ONT.10516.4	10.7499	13.9568	13.1561	13.5189	13.4136	14.2991	15.6419	11.907	14.2799
ONT.10516.6	4.29997	3.4892	2.63122	3.94303	4.57283	2.24299	4.26598	2.77829	1.29817
ONT.10519.5	39.5597	39.8765	42.6258	53.5125	55.1789	52.9906	63.9897	48.8186	47.2533
ONT.10519.9	38.2697	41.8703	47.362	49.5695	58.8371	55.7944	58.3017	49.6124	44.1377
ONT.1052.4	5.15997	4.98457	4.20995	7.32276	5.79226	4.48598	7.58396	2.77829	1.5578
ONT.10520.1	3.43998	3.98765	7.36742	0.56329	7.01168	5.88785	7.10997	5.95349	2.3367
ONT.10521.3	0	0.498457	0	0	0	0	0	0	0
ONT.10522.1	0	0	0.526244	0	0	0.841121	0.473998	1.1907	0
ONT.10522.2	3.00998	7.9753	6.84118	5.06961	5.18254	3.92523	1.42199	3.96899	5.19267
ONT.10522.3	0	0	0	0	0	0	0	0	0.259634
ONT.10523.1	13.7599	12.9599	16.8398	12.9557	11.2797	9.81308	15.6419	6.35039	7.52938
ONT.10523.2	8.16995	6.47993	9.4724	6.75947	4.87769	4.48598	7.58396	4.36589	4.67341
ONT.10524.2	170.709	192.404	159.452	161.101	199.985	197.944	198.131	170.27	109.046
ONT.10524.4	0.859994	0	0	1.12658	0.304856	0	0	0	0
ONT.10524.5	1.28999	2.99074	1.57873	1.68987	1.82913	2.24299	1.42199	1.9845	0.259634
ONT.10525.2	0.859994	0.498457	0	0	0.609711	0.280374	0.473998	0	2.85597
ONT.10526.1	6.44996	6.97839	5.78869	3.37974	3.96312	3.64486	4.26598	3.17519	2.59634
ONT.10527.1	2.14999	4.48611	3.68371	3.94303	14.6331	11.215	21.3299	7.93799	9.60645
ONT.1053.1	27.9498	30.9043	36.3109	34.924	38.1069	29.1589	27.9659	23.4171	18.434
ONT.1053.2	5.15997	4.48611	3.68371	2.81645	3.96312	4.20561	2.84399	3.17519	7.26974
ONT.1053.3	4.72997	0.498457	2.63122	2.25316	0.914567	2.24299	1.42199	1.1907	4.15414
ONT.1053.4	3.00998	1.99383	2.63122	4.50632	4.26798	2.80374	2.36999	2.3814	4.93304
ONT.10530.1	1.28999	0.996913	2.10498	0	0	1.1215	0	0.793799	0.259634
ONT.10530.2	8.16995	6.47993	6.84118	9.57592	7.01168	7.00935	8.53196	8.33488	3.89451
ONT.10531.1	0	0	0.526244	0	0.304856	0.560748	0.473998	0.396899	0
ONT.10531.2	1.28999	0	2.10498	0	1.21942	2.24299	0.947995	1.5876	1.03853
ONT.10531.3	2.57998	1.49537	3.15747	3.94303	8.53596	9.53271	4.26598	5.15969	4.15414
ONT.10531.4	9.45994	9.96913	5.26244	9.57592	23.169	16.2617	15.6419	21.4326	15.0588
ONT.10531.5	0	0.996913	0	2.81645	1.82913	1.1215	0	2.3814	1.29817
ONT.10532.1	15.9099	11.4645	19.471	15.7721	32.3147	16.2617	29.3879	25.7985	8.30828
ONT.10532.2	4.72997	2.49228	2.10498	5.06961	5.4874	5.04673	2.36999	4.76279	1.29817
ONT.10534.1	10.7499	9.96913	11.0511	10.7025	12.8039	8.41121	7.10997	11.5101	7.26974
ONT.10535.1	3.86997	1.49537	2.63122	1.12658	0.304856	3.08411	2.36999	2.3814	4.15414
ONT.10535.2	4.72997	1.49537	1.05249	1.68987	0.914567	2.24299	1.42199	1.9845	6.49084
ONT.10538.1	8.16995	3.4892	3.15747	6.19618	4.57283	5.04673	4.26598	3.57209	2.85597
ONT.10539.1	1.71999	0.498457	0.526244	0	2.13399	1.1215	0.947995	0.396899	1.03853
ONT.10539.2	2.14999	0.498457	1.57873	1.12658	5.18254	3.64486	3.79198	0.793799	1.81744
ONT.1054.1	10.7499	0.996913	2.63122	4.50632	3.04856	1.68224	6.16197	8.33488	7.26974
ONT.10541.2	4.72997	0.996913	6.84118	5.6329	8.2311	5.88785	11.3759	10.7163	6.23121
ONT.10542.1	41.2797	39.8765	56.8344	35.4872	20.1205	22.1495	25.1219	20.6388	37.9065
ONT.10542.2	30.9598	39.8765	41.5733	27.6012	17.9865	21.3084	19.4339	19.845	9.34681
ONT.10543.1	1.28999	2.49228	30.5222	1.12658	1.21942	0.280374	0.947995	0	0
ONT.10543.2	0.859994	0.498457	19.471	0.56329	0.304856	0.280374	0.473998	0	0
ONT.10546.1	1.71999	0.498457	1.57873	1.12658	1.82913	2.24299	0.473998	1.1907	1.03853
ONT.10548.2	7.30995	5.98148	7.36742	4.50632	10.6699	8.41121	12.7979	15.4791	11.6835
ONT.10548.3	5.58996	2.49228	2.10498	2.25316	3.04856	6.72897	8.05796	8.33488	7.26974
ONT.10549.1	0	0.498457	0.526244	0	7.01168	4.76635	29.8619	20.6388	14.2799
ONT.10549.2	0	0	0.526244	0	3.96312	5.60748	31.2838	23.4171	17.6551
ONT.10549.3	0.429997	0.498457	0	0	7.62139	12.6168	45.9778	30.5612	27.0019
ONT.10549.4	0.429997	0	0	0	5.4874	4.76635	33.6538	20.2419	11.1642
ONT.1055.2	1.28999	0.498457	0	1.12658	0.914567	0.560748	1.89599	1.5876	1.5578
ONT.1055.3	5.15997	3.98765	9.4724	7.88605	6.09711	4.48598	4.73998	3.96899	5.97158
ONT.1055.5	0	0.996913	1.05249	0.56329	0	0	0.473998	0	0.259634
ONT.1055.6	6.01996	3.4892	7.36742	8.44934	7.92624	8.97196	4.73998	5.55659	7.26974
ONT.10550.1	14.6199	11.4645	18.4186	38.867	53.3497	68.1308	56.8797	70.2512	100.478
ONT.10550.2	9.45994	8.97222	11.0511	21.9683	18.901	27.1963	18.9599	30.9581	23.6267
ONT.10550.3	3.43998	3.4892	1.57873	5.06961	6.09711	9.25234	8.53196	11.5101	9.08718
ONT.10550.4	3.86997	1.99383	4.7362	10.7025	12.8039	15.1402	14.2199	19.0512	27.2615
ONT.10550.5	0	0	0	0	0.304856	0.560748	0	1.1907	2.3367
ONT.10550.6	2.14999	1.99383	2.10498	1.68987	2.7437	7.00935	4.26598	4.36589	5.97158
ONT.10551.1	1.28999	0	1.05249	1.68987	2.7437	5.04673	6.63597	14.6853	15.0588
ONT.10552.1	0	0.498457	0.526244	0	0	0.841121	0	0.396899	1.29817
ONT.10552.2	2.57998	1.49537	3.68371	2.81645	4.57283	7.00935	6.16197	8.73178	5.97158
ONT.10552.3	16.3399	21.4336	21.576	23.6582	37.1924	38.4112	39.3418	56.3597	36.3487
ONT.10552.4	9.45994	15.4522	11.5774	13.5189	15.8525	24.6729	24.6479	30.9581	23.8863
ONT.10552.5	0	0.498457	0	0	0.609711	1.1215	1.89599	0	1.81744
ONT.10552.6	1.71999	0.996913	1.05249	2.81645	2.7437	3.36449	3.31798	5.95349	4.93304
ONT.10552.7	0	0	0.526244	0	0.609711	1.1215	0	0.793799	1.29817
ONT.10553.1	0	0	0	0	0	0.280374	0	0	0.519267
ONT.10554.3	7.73995	3.98765	5.78869	11.2658	5.79226	4.48598	4.26598	0.396899	3.1156
ONT.10554.4	0	0	0	0	0	0	0.473998	0	0
ONT.10554.5	4.29997	3.98765	5.78869	2.25316	2.13399	2.52336	5.21397	3.96899	7.26974
ONT.10554.6	0	0.498457	0	0.56329	0.304856	0	1.42199	0	0
ONT.10555.3	0	0.498457	0	0	0	0	0	0	0.259634
ONT.10555.4	0.859994	1.99383	0	0.56329	0.609711	1.40187	1.42199	1.5876	1.5578
ONT.10557.1	67.5095	76.2638	84.7253	69.8479	51.2157	49.3458	52.6137	38.8961	32.9735
ONT.10558.1	2.14999	0.498457	2.10498	0	1.21942	0.841121	0.473998	1.1907	1.29817
ONT.10559.2	0	0	0	0	0	1.1215	0	0	0
ONT.1056.2	0	0	0	0	0.304856	0	0	0	0.519267
ONT.10560.1	0	0.498457	0.526244	0	0.304856	0.560748	0	0	0
ONT.10560.2	0	0.498457	1.05249	1.68987	0	0	0	0.396899	0
ONT.10561.1	23.6498	35.3904	35.2584	16.8987	18.2913	16.8224	15.6419	17.4636	1.5578
ONT.10561.2	0	0	0	0	0	0.280374	0	0	0.259634
ONT.10562.3	2.57998	1.49537	1.05249	2.25316	1.52428	2.24299	1.89599	0.793799	0
ONT.10563.1	15.9099	15.4522	12.1036	20.8417	28.3516	23.5514	28.9139	25.4016	4.93304
ONT.10563.2	0	0	0.526244	0	0	0	0	0	0
ONT.10563.3	7.30995	6.47993	8.41991	6.19618	9.14567	6.16822	9.00596	4.36589	1.5578
ONT.10564.3	0	0	0	0	0	0.560748	0.473998	0	0.778901
ONT.10565.2	0	1.49537	0.526244	0	1.21942	0.841121	0.947995	0	0.519267
ONT.10566.1	18.9199	16.9475	14.7348	10.7025	14.0234	9.53271	15.6419	12.3039	2.07707
ONT.10566.2	3.00998	3.4892	2.10498	1.68987	3.35341	1.1215	2.36999	1.9845	0.259634
ONT.10567.1	24.5098	17.446	13.6824	21.9683	20.1205	31.4019	26.0699	33.3395	29.3386
ONT.10568.2	3.43998	5.48302	7.89366	3.94303	5.79226	5.88785	4.73998	10.3194	9.08718
ONT.10568.3	1.71999	0.996913	1.57873	2.25316	0.609711	1.68224	0	0.396899	2.07707
ONT.10568.4	12.8999	12.9599	5.26244	10.7025	14.9379	10.3738	10.9019	15.0822	22.5881
ONT.10568.5	0	0	0	0	0.609711	0	0	0	0.259634
ONT.10569.2	3.86997	7.47685	5.78869	2.25316	3.04856	3.36449	2.84399	3.96899	3.63487
ONT.1057.1	3.86997	2.99074	6.84118	4.50632	4.26798	3.92523	0.473998	2.3814	6.49084
ONT.1057.2	73.5295	80.75	82.6204	65.9049	45.1186	49.0654	30.3359	37.7054	51.9267
ONT.1057.3	6.87995	5.98148	5.26244	7.32276	2.43884	4.20561	1.89599	2.77829	4.67341
ONT.1057.4	0.859994	0	0.526244	0.56329	0	0.280374	0.473998	0	0
ONT.1057.5	0	0.498457	0.526244	0	0	0	0	1.9845	0
ONT.10571.1	15.9099	12.9599	14.7348	9.57592	11.2797	9.53271	7.10997	11.5101	12.9817
ONT.10574.2	1.71999	2.49228	2.10498	2.25316	3.35341	4.48598	5.21397	2.77829	4.15414
ONT.10575.1	16.7699	18.4429	14.2086	18.5886	19.5108	13.4579	14.2199	10.3194	4.15414
ONT.10576.1	3.00998	5.98148	2.10498	2.81645	2.7437	3.92523	5.21397	2.77829	4.67341
ONT.10577.1	0.429997	0	0	0	0	0	0	0.396899	0
ONT.10578.1	57.1896	67.7901	60.5181	143.076	113.711	139.626	54.0357	98.431	79.7075
ONT.10578.2	4.72997	3.98765	1.57873	5.06961	4.26798	7.28972	1.42199	5.95349	4.15414
ONT.10578.3	7.30995	6.97839	4.7362	10.1392	12.1942	14.8598	9.95395	9.12868	6.75048
ONT.10578.4	0.429997	1.49537	0	2.25316	1.82913	1.40187	0	0.396899	0.259634
ONT.10578.5	1.28999	0.498457	0.526244	2.25316	1.21942	1.1215	0.947995	0	0.519267
ONT.10579.1	0.429997	0.996913	1.05249	0.56329	0	0	0	0	0
ONT.10580.1	8.16995	20.9352	13.6824	14.0822	14.3282	11.7757	16.1159	15.4791	10.1257
ONT.10580.2	12.4699	11.4645	7.89366	7.32276	10.0602	11.4953	6.63597	7.54109	7.52938
ONT.10581.1	11.1799	12.9599	18.4186	9.57592	13.1088	9.81308	17.0639	28.9736	18.434
ONT.10583.1	0	0	0	0	0.304856	0.280374	0	0.396899	0.259634
ONT.10584.1	0	0	0	0.56329	0	0	0	0	0.259634
ONT.10586.1	10.7499	7.9753	12.6299	10.1392	5.79226	5.88785	0.947995	0.396899	0.259634
ONT.10587.1	34.8298	42.8673	32.6271	28.1645	17.3768	12.8972	11.8499	18.6543	15.8377
ONT.10587.2	59.3396	57.3225	65.2543	42.2467	30.4856	21.5888	17.0639	12.3039	8.56791
ONT.10588.1	6.44996	4.48611	6.84118	6.75947	7.31653	7.85047	9.47995	11.5101	4.41377
ONT.10589.1	6.87995	6.97839	6.84118	6.75947	3.65827	3.64486	1.42199	3.17519	1.5578
ONT.1059.1	81.2695	80.75	110.511	45.0632	21.035	32.243	32.7058	39.293	28.5597
ONT.1059.2	21.4999	20.9352	30.5222	17.462	6.09711	10.0935	9.47995	13.4946	8.30828
ONT.1059.3	1.71999	2.49228	2.63122	6.75947	2.13399	1.68224	2.36999	3.17519	2.85597
ONT.1059.5	77.8295	79.753	100.513	70.4112	52.1303	86.9159	109.967	107.56	88.5351
ONT.1059.6	205.109	193.401	300.486	224.753	174.073	266.075	305.255	315.138	233.93
ONT.1059.7	0.429997	0	0	0.56329	0	0	0	0.396899	0
ONT.1059.9	0.859994	2.49228	1.05249	1.68987	1.21942	1.40187	3.79198	0.396899	1.81744
ONT.10590.1	21.0699	28.9105	22.6285	25.348	14.9379	18.2243	15.6419	20.6388	25.4441
ONT.10591.1	54.6096	41.8703	29.9959	25.9113	20.4253	19.6262	15.1679	22.2264	11.6835
ONT.10591.2	1.71999	0	2.10498	0	0	0.560748	0	0	0
ONT.10592.2	0.429997	0.996913	1.57873	1.68987	0.304856	0	0	0.793799	1.03853
ONT.10593.2	0	0	0	0.56329	0	0	0	0	0.259634
ONT.10593.3	0.429997	0.498457	0	1.68987	0.609711	1.68224	2.36999	1.5876	1.5578
ONT.10593.4	0	0	0	0	0	0.560748	0	1.1907	0
ONT.10593.5	0.859994	0.498457	0	1.12658	3.96312	4.48598	4.26598	5.95349	3.63487
ONT.10593.6	1.71999	0.996913	0	3.94303	3.04856	2.24299	4.26598	4.36589	2.59634
ONT.10594.1	0	0	0	0	0	0	0	0	1.5578
ONT.10595.1	2.57998	0	0	2.25316	1.21942	1.68224	1.42199	0.396899	3.89451
ONT.10596.1	1.28999	0.996913	1.57873	2.25316	7.92624	10.0935	14.6939	19.845	27.0019
ONT.10596.2	0	0	0	1.12658	1.82913	1.1215	2.36999	5.15969	3.63487
ONT.10596.3	1.71999	0	0.526244	2.25316	3.96312	4.20561	2.84399	7.14419	7.26974
ONT.10597.1	1.28999	0.996913	4.7362	5.06961	9.45052	8.13084	11.8499	19.0512	28.3001
ONT.10597.3	2.14999	0	2.63122	2.25316	7.31653	7.85047	18.9599	28.9736	12.9817
ONT.10597.4	0.429997	0	0	0.56329	1.82913	1.1215	2.36999	7.93799	1.5578
ONT.10597.6	3.86997	5.98148	4.7362	4.50632	6.40197	13.1776	9.47995	21.4326	30.3771
ONT.10598.1	0	0	0.526244	0	0	0.560748	0.473998	0	0
ONT.10599.1	0	0.498457	0	0	0.609711	0	0	0	0
ONT.1060.2	1.71999	0.996913	0	1.12658	0	0.841121	0	0	0
ONT.10600.1	4.72997	3.98765	8.41991	3.94303	3.65827	5.60748	3.31798	7.14419	1.81744
ONT.10600.2	14.1899	10.4676	13.6824	10.7025	9.75538	12.3364	13.2719	17.4636	9.08718
ONT.10600.4	17.1999	13.9568	9.99864	19.1518	16.4622	14.8598	13.2719	17.0667	5.71194
ONT.10600.5	0	0	0	0	0	0	0	0.396899	0
ONT.10600.6	0	0	0	0	0	0	0	0	0.259634
ONT.10601.1	1.28999	0.498457	0.526244	1.12658	3.96312	3.64486	6.16197	4.76279	3.63487
ONT.10603.1	2.57998	2.99074	0.526244	0	0.914567	2.80374	2.84399	2.3814	3.63487
ONT.10604.1	12.0399	12.4614	13.6824	15.2088	9.45052	12.0561	11.3759	9.12868	11.1642
ONT.10604.2	19.7799	27.4151	22.1023	32.1075	17.0719	16.2617	12.3239	12.7008	5.45231
ONT.10604.3	0.429997	0.996913	3.15747	2.81645	1.82913	2.24299	0.947995	0.793799	1.03853
ONT.10604.4	13.3299	9.47067	8.41991	5.6329	8.53596	8.13084	7.58396	5.55659	7.26974
ONT.10604.5	0	0	2.10498	0	0	0.280374	0	0	0.519267
ONT.10604.6	0	0	0	0	0.304856	0	0.473998	0	0
ONT.10605.4	5.58996	2.99074	6.84118	4.50632	5.79226	5.3271	2.84399	4.76279	3.63487
ONT.10606.1	0	0.996913	1.05249	2.25316	1.21942	0.560748	0.473998	1.5876	0.778901
ONT.10608.1	0.429997	0	0	0.56329	8.2311	3.64486	9.95395	9.12868	2.85597
ONT.10608.3	0.859994	0	0	6.19618	29.8758	19.9065	27.4919	26.5923	14.0202
ONT.1061.1	0.429997	0	0	0.56329	0	0.280374	0	0	0
ONT.10610.3	0	0	0.526244	0.56329	0.609711	0.280374	0.473998	0.396899	0
ONT.10613.2	0.859994	0.996913	0	0.56329	0	0	0.473998	0.793799	0.778901
ONT.10614.3	0.859994	0.996913	0	0.56329	1.82913	1.96262	2.84399	1.5876	0.259634
ONT.10614.4	0	0.498457	0	1.12658	0.609711	0.560748	0	0.396899	0.519267
ONT.10614.6	2.57998	0.498457	0	0	3.04856	1.68224	1.42199	1.1907	0.259634
ONT.10614.7	2.14999	0.498457	1.05249	2.25316	6.70682	5.3271	5.68797	2.3814	1.81744
ONT.10615.2	0	0	0	0	0.304856	0	0	0	0
ONT.10616.3	0	0	0	0	0	0	0.473998	2.3814	1.81744
ONT.10617.1	0	0	0	0.56329	0	0.280374	0	0	0
ONT.10618.2	0.429997	1.99383	1.05249	1.12658	3.35341	0.560748	0.473998	0	0.259634
ONT.10619.3	16.7699	12.4614	15.2611	14.0822	7.92624	8.69159	9.00596	7.93799	14.0202
ONT.1062.1	2.14999	4.98457	3.15747	2.25316	0.609711	1.1215	0.473998	0.396899	0
ONT.1062.2	2.14999	1.49537	0	0.56329	0	0.560748	0	0	0
ONT.1062.3	10.7499	9.47067	4.7362	5.6329	1.52428	2.80374	1.42199	0.793799	0.259634
ONT.1062.4	0.859994	0.996913	1.05249	0.56329	0	0	0	0	0
ONT.1062.5	0.859994	1.49537	0.526244	0	0	0	0	0	0
ONT.10620.1	0.429997	0.996913	1.05249	0	0.914567	0	0	0	0.778901
ONT.10622.1	3.43998	1.49537	4.20995	1.68987	6.40197	5.3271	8.05796	8.73178	4.15414
ONT.10623.1	0	1.99383	0.526244	0	0.304856	0.280374	0.473998	1.5876	0.259634
ONT.10623.2	6.01996	13.4583	5.26244	3.94303	2.43884	3.92523	3.79198	5.55659	2.07707
ONT.10624.1	9.45994	8.97222	10.5249	5.6329	10.0602	7.28972	7.10997	13.0977	18.9533
ONT.10624.2	1.71999	4.48611	3.68371	1.68987	2.7437	3.64486	5.68797	3.96899	5.71194
ONT.10624.3	0	0.996913	0.526244	0.56329	0.609711	0	0	0.396899	0.778901
ONT.10624.5	0	0	0	0.56329	0	0	0	0	0
ONT.10625.1	0	0	0.526244	0	0	0.560748	0.473998	0.396899	0.259634
ONT.10625.2	0	0	0	0	0	0.280374	0	0	0
ONT.10625.3	0.859994	0	1.05249	0	0	0.841121	0	0.396899	0.259634
ONT.10626.1	25.7998	27.4151	26.3122	29.2911	29.2661	18.5047	33.6538	22.6233	1.29817
ONT.10626.2	0.429997	0	0	0	0.914567	0	0	0	0
ONT.10627.1	66.2196	56.824	53.6769	72.6643	55.4837	58.0374	49.2958	54.3752	39.2047
ONT.10628.1	34.3998	28.9105	16.8398	39.4303	22.8642	23.8318	27.9659	89.6992	18.434
ONT.10628.4	0	0	0.526244	0	0	0	0.473998	0.793799	0
ONT.10629.1	0	0	0	0	0.914567	1.1215	3.31798	4.36589	4.93304
ONT.10630.1	0	0	0	0	0.914567	1.40187	4.26598	9.92248	9.60645
ONT.10631.1	0	0	0	0.56329	0.609711	0.560748	0	0.396899	2.59634
ONT.10632.1	0.859994	0	1.05249	0.56329	0	0.280374	0	0	0
ONT.10634.1	15.4799	13.4583	8.41991	14.6455	28.6564	25.514	24.6479	31.355	55.302
ONT.10634.2	39.1297	35.3904	62.0968	41.6834	48.1672	42.6168	54.5097	53.5814	14.7991
ONT.10634.3	0	0	0	0.56329	0.914567	0.560748	0.473998	0	0
ONT.10634.4	0.859994	0.498457	1.57873	0	1.82913	0.841121	0.947995	1.1907	0.778901
ONT.10634.5	25.7998	31.4028	31.0484	43.9366	40.5458	35.6075	40.7638	36.9116	18.1744
ONT.10634.6	2.14999	3.98765	4.20995	2.25316	1.52428	5.88785	5.68797	3.57209	2.3367
ONT.10634.7	0	0	0	0	0	0	0	1.5876	0
ONT.10634.8	0.429997	0.996913	0	1.12658	0.609711	0.280374	0	0.396899	0.519267
ONT.10635.1	13.3299	19.9383	24.2072	18.5886	23.7787	22.4299	21.3299	26.1954	15.8377
ONT.10635.2	0.429997	0	1.57873	1.12658	3.65827	3.64486	3.79198	3.57209	2.3367
ONT.10637.1	3.43998	6.47993	5.78869	3.94303	2.7437	1.96262	4.26598	2.3814	5.97158
ONT.10637.2	1.28999	0	0	0.56329	0.304856	0.280374	0	0.396899	0.519267
ONT.10639.1	2.57998	2.49228	1.57873	5.06961	0.609711	3.36449	1.42199	1.1907	0.259634
ONT.1064.1	36.1198	31.9012	63.6756	90.1263	69.2022	68.972	47.3998	30.5612	21.29
ONT.10640.3	7.73995	5.48302	3.68371	1.68987	3.35341	0.841121	3.79198	0.793799	1.03853
ONT.10640.4	3.00998	2.49228	3.15747	1.12658	1.52428	0.280374	0.947995	0	0.778901
ONT.10640.5	3.00998	1.99383	4.7362	1.68987	1.21942	1.68224	0.473998	1.1907	0.778901
ONT.10641.2	57.6196	71.7777	42.0995	16.8987	6.09711	9.25234	1.89599	0.793799	5.71194
ONT.10642.1	5.15997	3.98765	6.31493	3.94303	1.21942	0.560748	2.36999	2.77829	1.03853
ONT.10643.1	3.86997	7.47685	5.26244	5.6329	5.4874	5.3271	6.63597	5.55659	3.63487
ONT.10644.1	9.88993	11.963	32.6271	1.12658	1.82913	0.841121	1.89599	0	0
ONT.10645.1	15.4799	18.9413	7.89366	9.01263	20.4253	25.2336	29.8619	23.0202	32.7138
ONT.10646.1	1.28999	0.498457	0	0	0	0	0	0.396899	0
ONT.10646.2	10.7499	16.9475	19.9973	12.3924	15.5476	14.0187	9.47995	12.7008	2.3367
ONT.10647.1	4.29997	3.4892	4.20995	3.37974	7.01168	7.57009	5.21397	5.95349	4.41377
ONT.10647.2	8.59994	9.96913	12.6299	10.1392	16.4622	12.8972	12.3239	9.52558	11.4239
ONT.10647.3	0	0	0.526244	0.56329	0.304856	0	0.947995	0.793799	0
ONT.10647.4	12.8999	5.98148	6.84118	9.57592	12.8039	9.25234	11.8499	8.73178	9.86608
ONT.10647.5	7.30995	10.966	12.6299	16.8987	14.3282	7.85047	11.3759	7.93799	8.82755
ONT.10647.6	0.859994	0.996913	1.57873	0.56329	1.21942	1.40187	1.42199	0.793799	0.259634
ONT.10648.3	3.43998	0	0.526244	1.68987	1.82913	1.1215	0.473998	1.1907	2.3367
ONT.10649.3	6.87995	3.4892	18.9448	29.8543	89.3227	46.8224	102.383	63.9008	45.6955
ONT.10649.4	0	0	0	0	0.914567	1.1215	0.947995	0.793799	5.71194
ONT.10649.6	0	0	0	0	0	0	0	0	0.259634
ONT.1065.1	15.0499	8.47376	21.0498	19.1518	16.7671	17.1028	7.58396	8.33488	0
ONT.1065.2	11.1799	5.98148	6.31493	10.7025	8.2311	7.85047	5.21397	2.3814	0.259634
ONT.10651.1	67.0795	68.2885	48.9407	63.0884	62.1905	66.1682	51.1917	45.2465	39.4643
ONT.10651.10	6.87995	4.98457	4.7362	4.50632	4.26798	5.04673	5.21397	5.95349	3.63487
ONT.10651.2	279.068	260.693	211.55	211.797	255.164	285.421	246.005	196.068	84.381
ONT.10651.5	14.1899	9.47067	9.4724	7.88605	8.84081	12.3364	8.53196	8.73178	5.71194
ONT.10651.9	72.2395	51.341	54.2032	39.9936	48.472	55.7944	54.9837	44.0558	9.34681
ONT.10652.3	36.1198	31.4028	32.1009	31.5442	30.4856	28.3178	30.8098	36.9116	35.8295
ONT.10653.1	42.1397	44.8611	39.9946	30.4176	24.9982	21.3084	20.8559	13.0977	15.8377
ONT.10653.2	52.4596	55.3287	36.3109	42.81	33.839	34.486	27.4919	24.2109	25.7037
ONT.10653.3	126.419	116.14	92.0928	101.392	87.7984	83.5514	85.3196	68.2667	64.6488
ONT.10653.4	4.29997	0.996913	5.26244	3.94303	3.04856	3.92523	3.31798	2.3814	2.3367
ONT.10654.1	28.3798	28.9105	30.5222	11.8291	3.96312	6.16822	2.84399	6.74729	12.4624
ONT.10654.2	102.769	97.6975	125.772	38.867	21.3399	33.9252	18.4859	19.845	42.0607
ONT.10655.2	0	0	0	0	0	0	0.947995	0.396899	0
ONT.10655.3	42.1397	33.3966	32.1009	38.3037	52.74	47.3832	50.2438	43.6589	53.7442
ONT.10655.7	0	0	0.526244	1.12658	0.609711	0.280374	0.947995	0.396899	0.778901
ONT.10656.4	1.71999	0	0.526244	1.12658	0.609711	0	0	0.396899	0
ONT.10657.2	0	0	0	0	0	1.1215	0	0	0
ONT.10659.1	0	0.498457	0	0.56329	7.62139	3.64486	3.31798	8.33488	20.2514
ONT.10659.2	0.859994	0	0	2.81645	7.92624	4.76635	5.21397	13.8915	35.8295
ONT.10659.3	0	0	0	0	0	0	0	0	1.03853
ONT.10659.4	0	0	0	1.12658	3.04856	1.68224	1.89599	4.36589	7.01011
ONT.1066.1	7.73995	9.47067	5.78869	5.06961	4.87769	4.48598	5.68797	6.35039	8.04864
ONT.1066.2	17.1999	21.9321	12.6299	18.0253	12.1942	16.5421	12.3239	12.3039	13.501
ONT.10660.1	19.7799	10.4676	14.7348	10.7025	9.14567	8.69159	6.16197	7.93799	20.2514
ONT.10661.2	23.6498	25.9197	12.1036	15.2088	9.45052	8.69159	5.68797	3.96899	1.29817
ONT.10662.2	2.14999	0.996913	0.526244	0.56329	0.304856	0.280374	0	0.793799	0.259634
ONT.10662.3	0	0	0	0	0.304856	0	0	0	0.519267
ONT.10663.1	122.119	129.1	106.828	77.734	28.6564	78.5047	77.7356	108.353	398.797
ONT.10663.2	11.6099	14.4552	10.5249	5.06961	0.609711	4.76635	7.10997	8.73178	32.1946
ONT.10664.1	3.00998	4.48611	1.57873	5.06961	5.18254	4.76635	4.26598	9.92248	10.9046
ONT.10664.2	13.3299	16.4491	14.2086	16.8987	20.7302	16.8224	23.6999	13.4946	18.9533
ONT.10664.3	3.43998	0.996913	3.68371	1.12658	2.7437	1.96262	3.31798	2.3814	2.3367
ONT.10664.4	8.59994	4.48611	6.31493	9.01263	7.92624	7.57009	12.3239	5.95349	7.78901
ONT.10665.2	3.00998	3.98765	1.57873	1.12658	0.914567	1.40187	1.42199	3.17519	1.29817
ONT.10665.3	7.73995	4.98457	5.78869	4.50632	4.87769	4.48598	6.63597	5.55659	4.41377
ONT.10665.4	20.6399	24.4244	25.786	27.6012	22.2545	19.9065	19.9079	20.2419	16.8762
ONT.10665.5	0.429997	1.49537	0.526244	0	0.609711	1.1215	0.473998	0.396899	0.778901
ONT.10666.1	243.808	271.16	116.826	175.746	278.638	269.439	219.935	258.778	269.759
ONT.10666.2	107.929	97.6975	53.1507	66.4682	111.882	107.944	85.7936	117.879	131.634
ONT.10666.3	0.859994	1.49537	0.526244	1.68987	1.52428	2.24299	0.473998	0.396899	0.778901
ONT.10666.4	109.649	124.116	44.7308	68.7213	74.6896	85.7944	75.3656	91.2868	122.287
ONT.10666.7	26.2298	23.9259	11.0511	13.5189	15.2428	20.4673	18.0119	17.4636	32.1946
ONT.10667.1	0	0	0	0.56329	0	0	0	0.396899	2.3367
ONT.10668.1	1.71999	1.99383	1.05249	1.68987	2.13399	1.96262	0.473998	2.77829	2.59634
ONT.10668.2	27.5198	33.3966	25.2597	15.2088	14.6331	21.3084	7.10997	32.9426	22.3285
ONT.10668.3	10.3199	6.47993	7.89366	9.01263	2.43884	2.80374	2.84399	1.5876	0.778901
ONT.10669.1	0	0	3.15747	1.12658	3.65827	4.76635	2.84399	1.5876	0
ONT.1067.1	23.6498	27.4151	18.4186	29.2911	31.0953	29.1589	31.2838	23.0202	5.19267
ONT.10670.2	5.58996	2.49228	5.78869	5.06961	5.79226	5.3271	2.36999	4.36589	5.97158
ONT.10670.3	8.16995	5.98148	6.84118	10.1392	7.92624	8.41121	5.68797	5.55659	8.30828
ONT.10671.1	39.5597	23.9259	21.576	11.2658	4.87769	2.52336	1.42199	1.1907	0.259634
ONT.10672.1	0.859994	0.996913	2.10498	2.25316	1.82913	1.1215	0.947995	0	0
ONT.10672.2	33.1098	30.9043	26.3122	73.7909	34.1438	31.6822	20.3819	17.8605	5.19267
ONT.10672.3	2.14999	1.99383	1.05249	1.68987	1.52428	0.841121	1.42199	1.5876	0
ONT.10672.6	0	0.498457	0	0.56329	0	0	0.947995	0	0
ONT.10673.1	10.3199	9.96913	9.4724	7.88605	7.92624	8.13084	7.10997	7.14419	6.49084
ONT.10673.2	4.72997	1.49537	0.526244	0.56329	1.52428	1.40187	0.947995	2.3814	2.3367
ONT.10674.1	4.29997	2.99074	5.26244	1.68987	2.43884	1.1215	0.947995	0	0.519267
ONT.10674.2	3.86997	0.996913	5.26244	21.9683	7.31653	4.48598	1.42199	0.396899	0
ONT.10675.1	4.72997	1.99383	1.57873	2.25316	2.13399	2.80374	2.36999	2.3814	1.29817
ONT.10676.2	25.3698	30.9043	26.8385	31.5442	34.1438	26.0748	25.1219	34.1333	50.6286
ONT.10676.3	4.29997	4.98457	4.20995	7.88605	9.45052	8.13084	9.00596	14.6853	17.9147
ONT.10677.1	3.86997	0	0.526244	1.12658	128.039	79.3458	206.189	188.13	71.1396
ONT.10677.2	0	0	0	0	1.21942	0	0	0.396899	0
ONT.10677.3	0	0	0	0	31.4001	11.4953	41.2378	32.1488	14.2799
ONT.10677.4	0	0	0	0	0.609711	0.280374	1.42199	1.1907	1.29817
ONT.10677.5	0.429997	0.498457	0.526244	0	16.7671	10.9346	27.0179	22.6233	9.08718
ONT.10677.6	1.28999	0	0	0	14.3282	9.53271	35.0758	37.7054	17.6551
ONT.10677.7	0	0	0	0	2.13399	1.1215	3.31798	3.57209	2.3367
ONT.10678.1	4841.34	6489.9	3981.56	2421.58	981.635	1260.28	307.624	378.642	260.153
ONT.10678.10	49.4497	67.7901	31.5747	33.2341	34.4487	28.5981	22.2779	23.0202	7.78901
ONT.10678.3	24.0798	24.9228	13.6824	12.9557	9.14567	12.6168	6.16197	3.96899	1.81744
ONT.10678.4	103.629	122.62	62.0968	50.1328	51.5206	57.4766	37.9198	25.4016	9.60645
ONT.10678.6	9.02994	14.4552	7.36742	3.37974	2.13399	1.40187	0.473998	1.1907	1.29817
ONT.10678.7	5.58996	6.47993	7.36742	5.06961	1.82913	2.24299	0.947995	0.793799	0.259634
ONT.10678.8	1037.15	1259.6	756.213	578.498	476.489	536.916	286.769	258.381	104.113
ONT.10678.9	6938.43	8248.46	4410.98	3836	3101.91	3558.5	1859.49	1500.68	539.778
ONT.10679.3	3.86997	1.49537	5.78869	11.8291	11.8894	6.72897	5.21397	3.57209	0.259634
ONT.1068.1	45.5797	42.8673	36.3109	38.3037	54.5691	38.6916	50.7178	33.7364	19.4725
ONT.10680.11	0.429997	0.498457	0	0	0	0.280374	0.473998	0	0.259634
ONT.10680.12	2.14999	0.498457	2.63122	0.56329	1.21942	1.40187	1.89599	0.793799	2.59634
ONT.10680.3	7.30995	8.47376	6.84118	7.88605	10.0602	10.3738	11.3759	13.8915	9.86608
ONT.10680.6	0	1.49537	0.526244	1.68987	2.7437	1.40187	0.473998	0.793799	0.519267
ONT.10680.7	9.02994	11.4645	13.6824	16.3354	18.2913	14.2991	22.2779	21.8295	10.645
ONT.10680.8	0.429997	0	0	0	0.304856	0	0.473998	0.396899	0.259634
ONT.10681.1	12.4699	13.4583	11.5774	14.6455	14.0234	12.0561	15.1679	10.7163	8.04864
ONT.10681.2	357.328	333.966	279.962	340.227	337.17	350.187	301.937	256	217.573
ONT.10682.2	1.28999	1.99383	0.526244	0	0.304856	0.841121	3.31798	0	0.519267
ONT.10683.1	59.3396	55.8271	43.152	71.5378	76.8236	68.6916	82.4756	86.9209	83.6021
ONT.10683.2	726.265	617.588	547.294	865.776	883.471	903.645	951.313	853.333	890.803
ONT.10685.1	2.14999	0.498457	3.15747	2.25316	4.26798	4.20561	1.89599	1.9845	2.07707
ONT.10685.10	1.28999	0.498457	2.10498	4.50632	1.52428	2.24299	0.473998	2.77829	0.519267
ONT.10685.2	0.429997	0	1.57873	0.56329	0.609711	0	0.473998	0	0.519267
ONT.10685.5	0	0	2.63122	0	0.304856	1.1215	0.947995	0.793799	0.259634
ONT.10685.6	11.1799	3.98765	12.6299	12.3924	11.2797	14.0187	10.9019	9.12868	11.6835
ONT.10685.7	5.58996	1.99383	3.15747	2.81645	3.35341	5.3271	6.16197	3.57209	2.07707
ONT.10685.8	0	0	1.05249	0	0	0	0	0.396899	0
ONT.10685.9	9.45994	13.4583	13.6824	15.7721	10.0602	8.69159	15.1679	11.907	0.519267
ONT.10686.2	4.29997	5.48302	3.68371	3.37974	1.82913	3.36449	0.947995	1.9845	1.81744
ONT.10687.1	0.859994	0.996913	0.526244	0.56329	0.304856	0	0	1.1907	3.37524
ONT.10687.2	0	0	0	1.12658	0	0	0	0	0.259634
ONT.10687.3	0	0	0	0	0	0	0	0	2.59634
ONT.10687.4	0	0	0	0.56329	0	0.280374	0	0	0
ONT.10689.1	12.0399	27.4151	24.2072	12.9557	8.84081	6.16822	3.31798	4.76279	0.778901
ONT.1069.1	0.429997	0	0	0	0.304856	1.1215	0.473998	1.1907	0.778901
ONT.1069.2	13.7599	9.47067	14.7348	12.9557	10.3651	13.1776	20.3819	13.8915	19.2129
ONT.1069.3	0.859994	0	0	0.56329	0.914567	0.560748	2.36999	0.396899	0.259634
ONT.1069.4	0	0	0	0	0	0	0	0	0.259634
ONT.1069.5	0.429997	0.498457	0.526244	0	0	0.841121	0.473998	0	0.778901
ONT.10690.2	3.00998	5.48302	2.63122	2.81645	2.43884	2.52336	2.84399	3.17519	1.29817
ONT.10692.1	3.86997	3.98765	2.63122	11.2658	11.2797	8.97196	9.95395	14.2884	9.86608
ONT.10693.1	5.58996	12.4614	11.5774	11.8291	7.31653	8.69159	12.7979	9.52558	18.6936
ONT.10693.2	11.1799	15.4522	14.2086	14.0822	10.0602	12.3364	12.7979	12.7008	19.9918
ONT.10693.3	0.859994	1.49537	2.10498	0	0.914567	0.841121	0.473998	0.396899	2.59634
ONT.10693.4	15.9099	23.4275	22.6285	11.8291	17.0719	20.4673	18.0119	23.0202	34.7909
ONT.10694.1	18.0599	12.4614	10.5249	28.7278	26.8273	22.9907	25.1219	13.8915	3.37524
ONT.10695.1	10.3199	6.97839	7.36742	9.57592	8.2311	6.72897	6.63597	3.17519	0.259634
ONT.10696.3	2.14999	1.99383	4.7362	1.12658	2.7437	0.841121	1.42199	3.57209	0.259634
ONT.10697.1	8.59994	13.9568	17.3661	12.9557	15.2428	6.72897	12.7979	9.52558	17.6551
ONT.10697.2	3.43998	6.47993	2.10498	3.37974	9.14567	4.76635	7.10997	5.95349	1.5578
ONT.10698.1	3.86997	0	2.10498	3.94303	1.82913	2.24299	1.89599	5.55659	1.03853
ONT.10699.1	19.7799	20.9352	18.4186	13.5189	20.1205	14.2991	13.7459	11.907	15.0588
ONT.10699.2	0.429997	0	0	0	0	0	0	0.396899	0
ONT.10701.4	0	0.498457	0	0.56329	0	0.841121	0	0.396899	0
ONT.10702.1	0.429997	0.498457	0.526244	0	1.52428	1.40187	12.3239	10.7163	2.59634
ONT.10702.2	0.429997	1.49537	0	0	7.01168	8.97196	39.8158	41.6744	4.67341
ONT.10702.4	0	0	0	0	1.82913	1.1215	5.68797	4.36589	0.259634
ONT.10703.1	0	0	0	0	1.21942	0	0.473998	0	0
ONT.10703.2	0.429997	0	0.526244	0	1.21942	0.560748	0	0.793799	0
ONT.10704.2	0.429997	0.498457	0	0.56329	0	1.1215	0	0.396899	0.259634
ONT.10704.3	4.29997	5.98148	6.31493	7.88605	5.4874	5.88785	4.73998	5.95349	1.29817
ONT.10705.1	187.909	173.961	209.445	131.246	98.7732	128.131	108.071	125.42	137.087
ONT.10706.1	1.71999	0	1.05249	3.94303	3.04856	1.40187	0.473998	0.793799	0
ONT.10707.1	9.02994	4.98457	6.84118	5.6329	3.04856	8.13084	14.6939	9.92248	8.04864
ONT.10707.2	2.57998	3.4892	0.526244	0.56329	3.04856	1.96262	6.63597	6.74729	0.778901
ONT.10708.2	0	0	0	0.56329	0	0.560748	0.947995	0	0.259634
ONT.10708.3	0	0.498457	0	0	0.304856	0	0.473998	1.1907	0.259634
ONT.10709.1	5.15997	5.98148	7.89366	5.06961	8.53596	7.00935	7.58396	10.3194	4.41377
ONT.1071.10	0	0.996913	0.526244	0.56329	0.304856	0	0	0.396899	0
ONT.1071.13	9.45994	7.47685	9.99864	2.81645	9.75538	4.20561	11.3759	3.96899	3.63487
ONT.1071.14	0.429997	0	0.526244	0.56329	0	0.280374	0	1.9845	0
ONT.1071.15	3.43998	3.98765	3.15747	0.56329	3.35341	0.841121	1.89599	1.9845	0.519267
ONT.1071.16	1.28999	3.4892	0.526244	0.56329	3.04856	1.68224	0.947995	0	0.778901
ONT.1071.2	10.3199	12.9599	12.1036	11.8291	9.75538	10.9346	15.1679	9.12868	4.41377
ONT.1071.25	7.73995	3.98765	5.26244	5.6329	6.70682	7.57009	9.00596	4.76279	6.75048
ONT.1071.27	1.71999	0.498457	0.526244	0	0	0.280374	1.42199	0	0
ONT.1071.3	19.7799	18.9413	14.2086	15.2088	20.1205	12.6168	18.0119	15.0822	8.04864
ONT.1071.5	0.859994	0.498457	0.526244	1.12658	0.609711	1.40187	0.947995	0.396899	0.778901
ONT.1071.6	22.3598	22.929	19.9973	23.0949	19.5108	15.4206	27.0179	17.0667	12.9817
ONT.1071.7	0.429997	0	0	1.12658	0.609711	0	0	1.1907	0.519267
ONT.1071.8	0.859994	0	0	0	0	0.560748	1.42199	0.396899	0.519267
ONT.1071.9	132.009	138.072	109.985	113.221	171.634	133.178	150.731	100.019	55.0423
ONT.10710.1	2.57998	3.98765	2.10498	1.68987	1.52428	2.24299	3.79198	1.5876	1.29817
ONT.10710.4	3.86997	2.49228	4.7362	4.50632	4.26798	4.48598	6.16197	5.15969	5.19267
ONT.10711.2	6.44996	9.47067	9.4724	11.8291	8.53596	7.57009	4.73998	5.15969	0.778901
ONT.10711.5	3.00998	2.49228	2.63122	1.68987	2.43884	2.52336	1.89599	3.57209	0
ONT.10711.6	4.72997	5.98148	8.41991	2.25316	5.18254	3.36449	3.31798	3.17519	0.519267
ONT.10711.7	3.00998	2.99074	4.7362	5.6329	3.04856	4.76635	2.36999	2.77829	1.81744
ONT.10712.2	2.14999	1.49537	2.10498	2.25316	3.35341	2.52336	2.84399	3.96899	11.1642
ONT.10713.2	18.0599	19.4398	16.8398	22.5316	13.7185	17.3832	13.7459	15.4791	11.1642
ONT.10714.1	5.15997	8.47376	8.94615	12.3924	10.0602	6.4486	4.26598	3.96899	3.37524
ONT.10715.1	0.859994	0.498457	0.526244	1.12658	0.914567	1.68224	0	2.3814	1.29817
ONT.10715.3	0	0	0	0.56329	0	0	0	0.396899	0
ONT.10715.4	0.429997	0	0	0.56329	0	0.280374	0.473998	0	0
ONT.10715.5	0.429997	0	0.526244	0.56329	0.304856	0.280374	0	1.1907	1.03853
ONT.10716.1	4.29997	0	1.57873	4.50632	8.53596	4.20561	16.1159	8.33488	6.49084
ONT.10716.2	0.429997	0	0	0	0.304856	0	0	0	0
ONT.10717.3	2.14999	1.49537	2.10498	1.12658	0.304856	0.841121	1.42199	0.793799	2.07707
ONT.10718.2	51.5997	40.375	43.6783	42.2467	35.0584	30.2804	29.8619	24.6078	14.5395
ONT.10718.4	1.28999	0.996913	1.57873	0.56329	1.21942	1.96262	0.473998	0.793799	1.29817
ONT.10719.2	11.1799	5.48302	0.526244	11.8291	7.62139	8.13084	4.26598	6.35039	45.4359
ONT.10719.4	3.43998	0.996913	1.05249	4.50632	1.52428	4.20561	4.26598	1.5876	14.2799
ONT.10719.6	11.6099	6.47993	3.68371	18.0253	12.8039	10.6542	9.95395	15.0822	39.724
ONT.10719.7	0	0	0	0.56329	0	0.841121	0	0	1.5578
ONT.10719.8	0.429997	0	0	0	0	0	0	0.396899	1.29817
ONT.10720.2	12.4699	12.4614	9.4724	7.88605	21.9496	15.4206	17.5379	25.4016	4.15414
ONT.10720.3	2.57998	1.99383	0	1.68987	1.82913	0	0.947995	0.793799	0
ONT.10722.1	9.88993	15.4522	4.7362	1.68987	11.2797	15.7009	22.7519	63.9008	14.7991
ONT.10723.2	0.859994	1.99383	1.57873	2.81645	0.609711	2.80374	2.36999	0.793799	2.59634
ONT.10725.1	26.6598	23.9259	12.6299	18.5886	16.1573	15.4206	15.6419	16.2729	16.3569
ONT.10725.3	140.609	128.103	96.3027	125.05	88.713	89.1589	98.5915	80.1737	84.9002
ONT.10726.2	0	0.996913	0	0.56329	0.304856	0.280374	0.473998	1.5876	0.519267
ONT.10728.1	21.0699	15.9506	27.3647	27.6012	26.5224	25.514	18.0119	21.8295	12.9817
ONT.10729.1	11.1799	10.966	13.1561	11.8291	18.2913	21.028	13.7459	12.3039	6.75048
ONT.10729.6	0	2.49228	0.526244	2.81645	2.43884	1.40187	1.42199	1.1907	1.03853
ONT.10729.7	14.1899	9.47067	20.5235	11.8291	17.0719	17.3832	16.5899	11.1132	4.15414
ONT.1073.1	0	1.49537	4.7362	2.25316	0.609711	1.1215	0.473998	0	0
ONT.10730.1	36.5498	45.3595	33.1534	33.2341	45.1186	29.1589	37.4458	46.0403	32.7138
ONT.10730.2	3.00998	1.99383	2.10498	2.25316	1.82913	1.96262	0.947995	1.1907	1.03853
ONT.10730.3	1.71999	0.498457	1.57873	1.68987	3.04856	2.52336	5.68797	5.55659	3.37524
ONT.10731.10	2.14999	1.99383	1.57873	1.68987	1.52428	0.841121	1.89599	0.793799	0.778901
ONT.10731.11	4.29997	1.49537	2.63122	3.94303	3.04856	3.92523	1.89599	3.96899	1.03853
ONT.10731.12	4.29997	1.49537	1.05249	2.25316	1.82913	3.36449	0.947995	2.77829	1.29817
ONT.10731.13	2.57998	2.49228	0.526244	1.68987	0.914567	1.96262	0.947995	1.5876	0.259634
ONT.10731.14	8.16995	7.9753	6.84118	5.06961	8.2311	7.28972	4.73998	3.57209	2.85597
ONT.10731.2	3.43998	2.99074	1.05249	3.37974	3.04856	3.92523	3.79198	2.77829	1.5578
ONT.10731.3	1.71999	0.498457	2.10498	0	2.13399	0.560748	0.947995	0.396899	1.03853
ONT.10731.4	4.29997	8.47376	3.15747	2.81645	3.04856	4.20561	3.79198	3.17519	1.29817
ONT.10731.5	5.58996	5.48302	1.57873	5.6329	2.43884	3.36449	2.84399	2.3814	0.259634
ONT.10731.6	20.6399	15.4522	10.5249	11.8291	13.4136	13.4579	18.0119	11.5101	6.49084
ONT.10731.7	12.0399	6.97839	5.78869	2.25316	8.84081	6.16822	8.05796	4.36589	4.15414
ONT.10731.8	0	0	0	0	0	0	0	0	0.259634
ONT.10731.9	15.0499	16.9475	7.36742	14.0822	9.75538	10.0935	13.2719	7.14419	8.82755
ONT.10732.1	0	0	1.05249	0	0	0	0.473998	0.396899	0.259634
ONT.10732.2	0.429997	0.498457	0.526244	2.81645	1.52428	1.68224	0.473998	0.396899	0.259634
ONT.10733.1	3.43998	2.49228	2.10498	4.50632	3.96312	2.52336	2.84399	1.5876	1.5578
ONT.10734.1	4.29997	1.49537	2.63122	0.56329	11.5845	10.9346	15.1679	15.4791	7.78901
ONT.10735.3	86.4294	93.7098	105.249	137.443	126.82	146.075	72.5216	29.7674	11.1642
ONT.10735.4	3.43998	3.4892	4.20995	2.25316	0.609711	2.80374	2.84399	1.1907	0.519267
ONT.10736.1	4.72997	8.97222	8.94615	6.19618	5.18254	7.00935	4.73998	5.55659	8.04864
ONT.10737.1	2.57998	3.4892	1.05249	2.25316	4.87769	1.68224	0.473998	0	0.259634
ONT.10737.2	10.7499	6.97839	8.41991	5.6329	8.84081	7.28972	8.53196	4.36589	3.63487
ONT.10738.1	0.429997	0	0.526244	1.68987	0.914567	0.841121	1.42199	0.396899	0.259634
ONT.10738.2	0.429997	0	0.526244	0	0	0	0	0.396899	0
ONT.10738.3	0.859994	0.996913	0.526244	0	0.304856	0.280374	3.31798	0.793799	0.259634
ONT.10738.4	0	0	0	0	0	0.280374	0	0	0
ONT.10738.5	1.71999	3.4892	2.10498	0.56329	6.40197	5.88785	9.00596	3.17519	5.97158
ONT.10739.1	26.2298	77.2608	115.774	5.06961	0.304856	0.841121	0	0	0
ONT.1074.1	0	0	0	0	0.914567	0	0.473998	0	0.259634
ONT.1074.10	0	0	0.526244	0	0.304856	1.1215	0	0.396899	1.29817
ONT.1074.11	0.859994	0.498457	0.526244	1.12658	1.52428	0.841121	0.473998	1.5876	1.81744
ONT.1074.12	0	0.498457	0	0	0	0	0.473998	1.1907	1.29817
ONT.1074.13	0.859994	0.498457	1.05249	0	0.304856	0.280374	0.473998	0.396899	3.1156
ONT.1074.2	21.4999	21.4336	27.3647	27.6012	30.7904	30.8411	31.2838	33.3395	45.6955
ONT.1074.3	0.429997	0	1.57873	0	0.914567	0	0.947995	0.396899	0
ONT.1074.4	16.3399	9.96913	16.3136	19.7151	15.2428	15.7009	12.3239	21.8295	31.156
ONT.1074.5	10.3199	10.966	22.1023	20.8417	12.1942	13.7383	24.1739	17.8605	14.0202
ONT.1074.6	0	0	0	0	0	0	0	0	0.259634
ONT.1074.7	1.71999	1.99383	3.15747	1.12658	1.21942	2.24299	0.947995	1.9845	3.63487
ONT.1074.8	0.859994	0	0	2.25316	0	0	0	0.396899	1.03853
ONT.10740.2	3.00998	2.49228	6.31493	3.37974	2.7437	3.36449	7.58396	2.3814	3.1156
ONT.10741.1	0	0	1.57873	1.12658	5.4874	2.24299	5.68797	1.1907	0.519267
ONT.10741.2	0.429997	0.498457	3.68371	2.81645	5.79226	2.24299	5.68797	1.5876	1.5578
ONT.10741.3	0	0	0	0	0	1.1215	0	0	0
ONT.10742.2	0.429997	0.498457	0	0	0.609711	0.280374	0.473998	1.1907	0
ONT.10744.1	24.9398	25.9197	16.8398	20.2784	18.2913	18.5047	23.6999	17.0667	1.03853
ONT.10744.2	0	0.498457	0	0	0.304856	0	0	0	0
ONT.10744.3	0	0	1.05249	0	0	0	0	0	0
ONT.10745.3	0	0	0	0	0	0	0.473998	0	0
ONT.10745.4	0	0	0	0	0	0	0	0	0.519267
ONT.10746.1	9.88993	8.47376	8.41991	9.57592	7.62139	9.25234	8.05796	5.15969	7.01011
ONT.10746.3	3.00998	5.98148	3.68371	2.81645	3.35341	5.3271	3.79198	2.3814	2.3367
ONT.10746.4	18.0599	12.4614	25.2597	25.9113	32.6195	26.6355	21.3299	24.2109	20.2514
ONT.10746.5	0.429997	1.49537	1.57873	2.81645	3.96312	1.68224	0.947995	3.17519	1.29817
ONT.10747.1	6.01996	2.99074	2.10498	3.37974	3.04856	5.3271	1.89599	3.96899	4.41377
ONT.10747.2	1.28999	1.99383	2.10498	1.68987	2.7437	1.1215	0.947995	1.5876	1.03853
ONT.10749.3	0.859994	0.498457	0.526244	0	0.304856	0	0	0	1.29817
ONT.1075.1	14.1899	12.4614	8.41991	12.3924	11.8894	12.0561	11.3759	13.4946	8.04864
ONT.10750.1	24.9398	15.9506	26.8385	28.7278	18.901	24.3925	16.5899	15.4791	10.3853
ONT.10750.2	11.1799	8.97222	11.5774	15.7721	7.92624	8.41121	5.68797	5.15969	1.5578
ONT.10750.4	2.14999	0.498457	0.526244	0.56329	0.609711	0.280374	0.947995	0.793799	0.259634
ONT.10751.1	71.8095	66.7932	58.9394	54.6391	67.6779	74.8598	80.5796	99.2248	137.087
ONT.10753.1	13.3299	13.4583	17.8923	16.8987	19.8156	16.5421	16.5899	13.4946	17.1358
ONT.10753.2	4.72997	5.48302	2.63122	5.06961	3.04856	6.16822	3.79198	4.76279	6.49084
ONT.10754.1	0.429997	0	0	0	0	0	0	0	0
ONT.10756.1	6.01996	7.9753	6.84118	11.8291	17.9865	11.215	12.3239	11.1132	10.9046
ONT.10756.2	12.4699	15.4522	14.7348	20.2784	32.3147	28.3178	29.8619	23.814	24.1459
ONT.10757.2	0.429997	0	1.05249	0	0	0	0	0	0
ONT.10758.1	0.429997	0.996913	1.05249	2.25316	0.914567	1.40187	1.42199	3.57209	1.5578
ONT.10758.3	11.1799	8.97222	11.0511	15.2088	16.7671	14.2991	13.2719	13.0977	18.434
ONT.10758.4	3.00998	1.99383	4.7362	4.50632	1.82913	2.80374	2.84399	4.36589	2.59634
ONT.10759.2	0.859994	0.498457	1.05249	1.68987	0.914567	1.40187	0.947995	2.3814	5.19267
ONT.10759.3	0	0	0	0	0	0	0	0	0.519267
ONT.10759.4	3.43998	1.99383	1.05249	0	1.52428	1.68224	1.89599	6.35039	4.67341
ONT.1076.1	27.0898	46.3565	32.1009	43.3733	18.5962	22.7103	10.9019	15.4791	11.9432
ONT.1076.2	2.57998	1.99383	2.63122	5.6329	2.13399	1.68224	0	5.95349	3.37524
ONT.10760.2	1.71999	1.49537	0	2.25316	0.304856	0.841121	0.947995	0.793799	0.778901
ONT.10760.3	2.14999	0.498457	2.63122	2.81645	0.609711	1.40187	0.947995	1.5876	2.3367
ONT.10760.4	0	0	2.10498	1.12658	0.304856	0	0	0	0
ONT.10760.5	0.429997	0.498457	1.05249	1.68987	0.304856	0.841121	2.36999	1.1907	2.07707
ONT.10761.1	0	0.498457	0	1.12658	0	0.280374	0	0.396899	0
ONT.10761.2	0.429997	0.996913	0	0.56329	1.52428	0.560748	1.42199	1.5876	2.07707
ONT.10761.3	1.71999	0	0	0.56329	0	0	0.473998	0.793799	0.778901
ONT.10762.1	6.01996	5.48302	3.68371	8.44934	12.1942	26.3551	21.3299	38.1023	14.5395
ONT.10763.1	1.28999	2.49228	1.05249	1.68987	1.82913	2.52336	0	0.396899	0
ONT.10765.2	3.86997	0	2.63122	1.68987	0.609711	2.24299	1.42199	2.77829	4.93304
ONT.10766.12	63.6396	58.8179	22.6285	43.9366	24.9982	37.8505	30.3359	35.7209	58.9369
ONT.10766.14	3.00998	1.49537	1.05249	0.56329	0.609711	0.280374	1.89599	0.793799	1.5578
ONT.10766.17	1.71999	0	0	0	0	0.280374	0.473998	0.396899	0
ONT.10766.2	18.9199	23.9259	16.3136	15.7721	17.6816	18.785	18.4859	15.4791	22.5881
ONT.10766.3	52.8896	46.3565	19.9973	39.9936	29.2661	31.4019	28.9139	28.1798	32.7138
ONT.10766.7	73.9595	68.787	45.7833	51.8226	44.8138	51.028	41.7118	51.9938	62.5717
ONT.10766.8	36.5498	29.9074	16.3136	34.3607	27.437	31.6822	23.2259	34.5302	37.6469
ONT.10766.9	31.8198	25.4213	15.7873	34.3607	20.7302	18.785	17.5379	17.8605	14.0202
ONT.10767.3	3.86997	3.98765	4.7362	6.75947	4.87769	6.16822	3.31798	6.74729	7.26974
ONT.10768.1	0	0	0	0	0.304856	0	0	0.793799	0.778901
ONT.10769.1	5.15997	8.47376	13.6824	16.8987	6.40197	4.76635	6.16197	5.95349	8.30828
ONT.1077.1	0	0	0.526244	0	0.609711	0.560748	0.947995	1.1907	4.41377
ONT.10770.1	260.148	299.074	172.082	230.385	216.752	228.224	185.807	206.785	227.179
ONT.10770.2	2.14999	3.4892	2.10498	0.56329	3.04856	2.24299	1.89599	2.3814	1.03853
ONT.10770.3	40.4197	34.892	23.681	36.0505	36.2778	35.6075	42.1858	44.0558	42.5799
ONT.10770.4	77.8295	73.7716	51.0457	85.62	92.0664	74.5794	102.383	96.4465	96.5837
ONT.10770.5	0	0.498457	0	0	0	0	0	0.396899	0.259634
ONT.10770.6	51.1697	49.3472	28.9434	38.3037	28.9613	36.4486	27.4919	33.3395	32.7138
ONT.10770.7	3.00998	2.49228	3.15747	1.68987	1.52428	1.96262	0	2.3814	1.03853
ONT.10770.8	62.3496	58.8179	38.4158	51.8226	59.142	60.5607	60.6717	84.9364	87.2369
ONT.10771.4	4.72997	4.98457	0	1.68987	0	0.280374	0	0	0
ONT.10772.1	3.43998	2.99074	1.57873	1.12658	0.304856	0.280374	0.473998	0	1.81744
ONT.10773.1	0.429997	0	0.526244	0	0.304856	0	0	0.793799	0.259634
ONT.10774.1	730.565	676.406	708.325	717.068	774.333	820.654	868.364	777.923	704.646
ONT.10774.2	257.568	279.634	314.694	297.98	263.395	269.439	261.173	252.825	239.382
ONT.10774.3	11.1799	7.9753	31.0484	14.6455	9.45052	15.1402	12.7979	14.6853	15.3184
ONT.10774.4	8.16995	5.98148	15.2611	6.19618	7.92624	12.6168	8.53196	12.7008	9.86608
ONT.10775.1	6.01996	4.48611	6.84118	3.37974	12.1942	5.3271	13.7459	3.17519	0.778901
ONT.10776.3	3.43998	5.98148	7.36742	3.94303	4.87769	3.64486	3.31798	6.74729	5.45231
ONT.10777.1	16.3399	9.47067	9.99864	5.6329	9.75538	8.13084	6.63597	12.3039	17.6551
ONT.10777.2	318.198	275.148	164.714	165.044	143.587	160.093	156.893	166.698	273.654
ONT.10777.5	77.3995	64.3009	39.4683	39.9936	42.9846	42.8972	35.0758	39.293	67.2451
ONT.10777.6	0.429997	0	0	0	0	0	0	0	0.259634
ONT.10777.7	3.43998	3.4892	2.63122	0.56329	1.52428	1.1215	2.84399	0.793799	5.97158
ONT.10778.2	6.87995	9.96913	11.5774	18.5886	15.5476	15.4206	16.1159	10.3194	12.9817
ONT.10778.3	6.01996	6.47993	9.99864	20.2784	12.1942	10.6542	17.0639	15.876	13.501
ONT.10778.4	0	0.498457	0.526244	0	2.13399	0.841121	2.36999	0.396899	0
ONT.10778.5	0.429997	0	0	0.56329	0	0	0	1.1907	0.259634
ONT.10779.1	558.996	511.915	605.181	539.068	541.423	531.028	552.681	498.109	544.192
ONT.10779.2	82.5594	78.2577	93.6715	78.2972	86.579	77.9439	90.0596	77.7923	82.3039
ONT.10779.4	0	0.996913	1.57873	0.56329	0.304856	0	0	0.396899	0.259634
ONT.10779.5	4.72997	9.96913	7.89366	8.44934	6.70682	3.64486	5.68797	3.96899	9.86608
ONT.1078.1	7.30995	9.96913	27.3647	24.7847	15.5476	19.9065	4.26598	13.4946	29.3386
ONT.10780.1	9.02994	6.47993	17.8923	3.37974	6.40197	5.3271	6.16197	5.15969	1.29817
ONT.10780.2	3.00998	2.99074	8.41991	1.68987	2.7437	2.52336	3.31798	2.3814	0.519267
ONT.10781.1	3.00998	0.996913	0	1.12658	1.21942	1.96262	2.36999	4.76279	3.1156
ONT.10782.1	12.0399	11.4645	8.94615	31.5442	14.9379	11.7757	18.9599	14.6853	7.52938
ONT.10782.2	1.71999	0.996913	2.10498	3.94303	5.18254	2.24299	3.31798	1.5876	2.3367
ONT.10783.2	0	0.498457	0	0	0.304856	0.280374	0	0	0
ONT.10784.1	0.429997	1.99383	0.526244	0	3.35341	1.40187	0.473998	0.396899	0
ONT.10786.1	8.16995	2.49228	2.63122	1.68987	3.04856	4.76635	3.79198	7.93799	9.86608
ONT.10787.1	0.429997	0	0	0	1.82913	0.560748	0.473998	0.396899	0.259634
ONT.10788.1	9.88993	11.963	24.2072	9.57592	2.7437	1.1215	1.42199	0	0
ONT.10789.1	6.87995	6.97839	3.15747	8.44934	7.31653	6.4486	8.53196	6.74729	3.63487
ONT.10789.2	13.7599	10.4676	4.20995	7.32276	11.2797	10.6542	12.7979	5.95349	6.49084
ONT.1079.1	11.6099	14.4552	9.99864	14.6455	7.31653	12.0561	9.00596	9.52558	11.4239
ONT.10792.1	0	0	0.526244	0	0	0.280374	0.473998	0.793799	0.259634
ONT.10792.2	0	0	0	0	0	0	0	0.396899	0
ONT.10793.3	1.28999	1.49537	1.57873	0	0.914567	0.841121	2.36999	2.3814	1.81744
ONT.10793.5	0.429997	0	0	0.56329	0.304856	0.280374	0	0.396899	0
ONT.10794.10	1.71999	4.48611	1.57873	3.94303	2.13399	3.92523	4.26598	2.77829	8.82755
ONT.10794.11	0.429997	1.49537	0.526244	0.56329	0.304856	0.560748	1.89599	0.793799	2.3367
ONT.10794.12	4.72997	4.98457	3.68371	2.81645	5.79226	5.60748	7.10997	3.57209	17.1358
ONT.10794.14	5.15997	6.97839	7.36742	6.75947	7.01168	7.28972	4.26598	8.73178	20.5111
ONT.10794.16	2.57998	2.49228	3.15747	1.12658	2.13399	3.36449	2.84399	2.77829	7.52938
ONT.10794.17	0	0	0	0	0	0.560748	0	0	0
ONT.10794.18	0.429997	1.99383	0	1.12658	0.304856	1.40187	1.42199	0.396899	4.15414
ONT.10794.19	0	0	0	0	0	0.841121	0	0.396899	0.259634
ONT.10794.21	0	0	0	0	0	0	0	0	0.778901
ONT.10794.6	5.15997	5.98148	6.31493	8.44934	10.9748	8.97196	5.21397	8.33488	6.49084
ONT.10795.1	2.14999	0	0.526244	0	0.609711	0.280374	0.473998	0.396899	0.519267
ONT.10795.2	30.0998	37.8827	33.6796	36.0505	24.0836	18.785	19.9079	17.0667	10.9046
ONT.10795.3	3.00998	1.49537	2.10498	2.25316	2.43884	1.40187	1.42199	0.396899	1.03853
ONT.10795.4	26.6598	32.8981	27.8909	27.6012	28.0467	25.514	18.9599	22.2264	17.3955
ONT.10796.1	33.9698	38.8796	37.8896	36.0505	64.3245	51.5888	62.0937	66.2822	62.0525
ONT.10796.2	29.6698	26.4182	26.8385	25.348	35.3632	31.9626	50.2438	41.6744	41.801
ONT.10797.1	0.429997	0.498457	0	1.68987	0.914567	1.68224	1.42199	1.1907	3.37524
ONT.10797.3	4.72997	5.98148	5.26244	8.44934	9.45052	10.0935	11.8499	16.6698	32.1946
ONT.10797.4	0	1.99383	2.63122	1.12658	2.43884	2.52336	2.36999	4.76279	16.3569
ONT.10797.5	3.00998	0.498457	4.20995	1.68987	3.35341	3.08411	4.73998	7.54109	11.9432
ONT.10798.2	12.4699	11.4645	8.41991	17.462	73.775	83.8318	88.1636	109.147	32.1946
ONT.10798.3	0.429997	0	0.526244	0.56329	2.43884	1.1215	2.84399	2.77829	0
ONT.10799.1	10.3199	10.4676	10.5249	12.9557	8.2311	7.00935	8.53196	5.95349	10.645
ONT.10799.2	3.43998	4.48611	2.10498	3.37974	4.57283	3.08411	4.26598	3.96899	6.75048
ONT.108.1	36.1198	32.3997	50.5195	36.0505	27.437	31.9626	26.0699	27.7829	42.0607
ONT.108.4	29.6698	32.8981	38.4158	24.2214	18.901	22.4299	14.6939	19.0512	30.1175
ONT.108.5	21.0699	24.9228	17.8923	25.348	13.1088	14.5794	11.3759	8.73178	12.7221
ONT.108.6	25.3698	26.9167	34.2059	21.405	15.8525	15.1402	15.1679	19.845	30.8964
ONT.108.8	13.7599	11.963	10.5249	12.9557	8.84081	6.4486	5.68797	6.35039	5.45231
ONT.10800.1	20.6399	22.929	22.1023	16.8987	19.8156	18.785	14.6939	14.6853	6.75048
ONT.10802.2	0	0	0	1.68987	2.13399	2.80374	10.4279	11.1132	12.2028
ONT.10804.2	9.45994	9.96913	6.31493	8.44934	8.84081	7.28972	5.68797	7.14419	3.89451
ONT.10804.3	0.429997	1.99383	0	0	0	0.560748	0	0	0
ONT.10805.1	62.7796	63.8024	63.1493	64.215	67.6779	65.0467	63.5157	65.0915	67.7644
ONT.10806.1	0.859994	4.48611	13.6824	6.19618	23.4739	18.5047	23.6999	19.4481	3.37524
ONT.10808.1	5.58996	6.47993	21.0498	8.44934	12.4991	15.1402	10.4279	10.7163	9.08718
ONT.10808.2	2.57998	0.498457	4.20995	0	1.52428	0.841121	2.36999	3.17519	0.778901
ONT.10808.3	12.8999	11.963	15.7873	9.57592	7.01168	10.3738	10.4279	4.76279	8.30828
ONT.1081.1	0.429997	0.996913	0.526244	0	0.304856	0	0.473998	0.396899	0.778901
ONT.10810.3	0.429997	0	0.526244	0.56329	1.82913	1.40187	0.473998	1.5876	1.81744
ONT.10810.4	0	0	0	1.12658	0.304856	0.560748	1.42199	1.5876	3.1156
ONT.10810.5	0.429997	0	0.526244	1.68987	0.304856	0	0.473998	0.396899	1.5578
ONT.10810.6	0	0	0	0	0.914567	0	0	0	0.259634
ONT.10811.1	20.6399	18.9413	17.8923	25.348	25.6079	24.9533	34.1278	23.814	34.5313
ONT.10811.2	221.019	175.457	192.605	299.67	314.611	320.748	324.688	280.608	362.449
ONT.10811.3	69.2295	80.2515	81.0416	120.544	150.904	146.355	165.899	133.358	223.804
ONT.10811.4	75.6795	65.7963	71.043	90.6896	104.87	98.6916	109.493	94.462	116.835
ONT.10811.5	89.4394	82.2453	77.8842	143.076	141.758	138.785	129.401	114.307	199.399
ONT.10811.6	4.29997	3.4892	3.68371	5.06961	4.87769	4.48598	4.73998	4.36589	4.67341
ONT.10812.1	11.1799	9.96913	8.41991	15.2088	10.0602	9.53271	10.9019	5.95349	0.778901
ONT.10813.1	3.00998	1.49537	1.05249	1.12658	2.13399	2.52336	1.89599	1.1907	0.778901
ONT.10816.1	9.45994	11.4645	15.2611	11.8291	13.7185	11.7757	15.1679	16.2729	16.6166
ONT.10816.3	61.0596	51.341	53.1507	65.3416	62.4954	54.3925	57.8277	59.5349	90.8718
ONT.10816.6	0	0	0	0	0	0	0.473998	0	0
ONT.10816.7	3.43998	5.48302	2.10498	2.81645	1.52428	4.20561	4.26598	1.5876	5.19267
ONT.10817.1	0.859994	0	0	6.19618	17.6816	12.0561	28.4399	42.4682	52.446
ONT.10819.1	5.15997	2.49228	4.20995	5.6329	5.79226	6.4486	3.31798	4.36589	0.778901
ONT.1082.1	9.45994	8.97222	11.5774	7.88605	16.1573	7.57009	17.5379	10.3194	7.78901
ONT.10820.1	0	0	0	0	0	0.841121	0	0	0
ONT.10822.1	4.29997	2.49228	4.20995	4.50632	8.2311	3.92523	3.79198	5.15969	2.85597
ONT.10822.2	4.29997	3.4892	2.63122	5.06961	3.04856	4.20561	2.84399	2.77829	3.1156
ONT.10823.1	89.0094	57.3225	81.0416	10.1392	0.609711	3.08411	0	0	0
ONT.10823.2	165.119	128.602	129.456	25.348	2.43884	5.3271	0.947995	0.793799	0
ONT.10823.3	135.449	82.7438	63.6756	7.88605	0.304856	3.36449	0	0	0
ONT.10824.2	0.429997	0.498457	2.10498	6.75947	8.2311	6.72897	4.73998	10.7163	7.01011
ONT.10824.4	0.429997	0	0	0	0	0	0	0	0
ONT.10825.1	13.7599	12.9599	13.6824	15.2088	10.6699	15.1402	19.9079	19.4481	11.1642
ONT.10826.1	11.6099	7.47685	14.2086	6.19618	12.1942	8.41121	12.3239	10.7163	19.9918
ONT.10827.1	9.45994	6.97839	7.36742	12.9557	8.84081	8.13084	8.05796	9.92248	6.23121
ONT.10829.2	0.429997	0	0	0.56329	0	0.841121	0.473998	0.396899	0.259634
ONT.10829.3	0	0	0	0	0	0	0	0.396899	0
ONT.1083.1	25.3698	23.9259	22.6285	19.1518	17.6816	11.215	7.58396	9.12868	3.37524
ONT.10830.2	0	0.996913	1.57873	0	0	0.280374	0.473998	0.396899	0.778901
ONT.10830.3	1.28999	0	0	0	1.52428	0	1.42199	0.396899	0.778901
ONT.10830.4	0.429997	0.498457	0.526244	0	0.304856	0	0.473998	0	1.29817
ONT.10831.2	28.8098	24.4244	27.3647	29.8543	54.874	39.8131	52.6137	40.8806	29.5982
ONT.10831.3	36.1198	27.4151	18.4186	23.6582	41.7652	40.0935	52.1397	40.8806	26.223
ONT.10832.1	3.43998	2.49228	6.84118	2.81645	3.65827	3.64486	3.79198	4.76279	4.15414
ONT.10832.2	234.778	255.21	261.543	312.062	405.458	363.364	423.754	432.62	499.795
ONT.10832.4	0	0	1.05249	0.56329	0.304856	0	0	0	0.519267
ONT.10832.5	4.29997	2.49228	2.10498	2.25316	3.04856	3.08411	2.84399	3.57209	4.41377
ONT.10832.7	1.71999	1.99383	3.15747	3.37974	3.65827	2.24299	3.31798	4.76279	6.49084
ONT.10833.1	0	0	0	0	0.304856	0.280374	0	0.396899	1.03853
ONT.10833.2	1.71999	5.98148	5.26244	3.94303	5.79226	3.64486	5.68797	3.57209	4.15414
ONT.10835.2	1.71999	1.99383	3.15747	2.81645	1.82913	1.1215	2.84399	2.77829	1.81744
ONT.10837.1	8.59994	5.48302	6.31493	6.75947	12.1942	14.2991	19.4339	12.7008	12.2028
ONT.10837.2	0	0	0	0	0.609711	0	1.42199	1.5876	0.519267
ONT.10837.3	4.72997	5.48302	6.31493	5.06961	7.62139	12.8972	14.2199	15.4791	10.9046
ONT.10837.4	0	0	1.05249	0	0	0	0	0	0.259634
ONT.10837.5	0	0.498457	0	0	0	0	0.473998	0	0.519267
ONT.10839.1	0.429997	1.49537	2.10498	11.8291	5.79226	10.3738	11.8499	11.907	9.86608
ONT.10839.2	25.3698	22.4305	42.6258	179.126	115.235	180	181.541	219.088	180.186
ONT.1084.1	8.16995	11.963	10.5249	6.19618	13.4136	8.13084	17.0639	9.92248	6.75048
ONT.1084.2	11.6099	13.9568	11.5774	14.6455	19.5108	13.1776	18.0119	19.4481	14.2799
ONT.1084.3	4.29997	1.99383	1.05249	2.25316	2.43884	2.52336	6.16197	3.57209	1.5578
ONT.10840.3	0	0.498457	0	0	0.914567	0	0	0	0
ONT.10841.2	4.72997	0.996913	1.57873	0	3.65827	3.64486	3.79198	8.73178	8.56791
ONT.10841.3	8.59994	3.4892	6.84118	5.6329	3.04856	4.76635	6.63597	13.4946	10.3853
ONT.10841.4	0	0	1.05249	0	0	0.280374	0	0.396899	0.259634
ONT.10842.2	15.9099	11.963	13.1561	12.3924	10.0602	7.57009	8.53196	8.33488	10.1257
ONT.10847.3	0.859994	0.498457	0	0	0.609711	0.841121	0.947995	0	1.03853
ONT.10848.2	2.57998	2.49228	1.05249	1.68987	4.87769	2.24299	1.42199	2.77829	0.519267
ONT.10849.2	7.73995	4.98457	4.20995	9.01263	10.0602	14.0187	16.1159	17.0667	12.9817
ONT.10849.3	0	0	0	0	0	0.280374	0	0	0
ONT.1085.1	4.29997	4.98457	1.05249	3.94303	2.7437	5.04673	1.89599	0.396899	0.259634
ONT.10850.1	458.377	438.143	354.689	428.663	374.972	394.206	348.862	344.112	382.96
ONT.10850.2	46.4397	45.858	39.9946	36.0505	26.5224	33.3645	24.6479	23.4171	34.7909
ONT.10850.3	9.45994	6.47993	5.26244	3.94303	3.65827	4.20561	2.84399	5.15969	4.41377
ONT.10850.4	2.57998	2.49228	2.63122	0	4.26798	1.1215	0.947995	1.1907	1.29817
ONT.10850.5	2.14999	0.996913	0.526244	0	0.914567	1.40187	0.947995	0.793799	0.778901
ONT.10852.1	0	2.99074	0	0	3.04856	2.24299	5.68797	5.55659	6.49084
ONT.10854.1	12.0399	11.963	8.94615	10.1392	7.01168	5.88785	7.58396	5.55659	5.71194
ONT.10856.2	11.6099	15.9506	18.4186	9.01263	10.9748	11.4953	13.2719	8.73178	8.04864
ONT.10856.3	0.429997	0	0	1.12658	0	0.280374	0	0.793799	0
ONT.10856.4	0.429997	1.49537	0.526244	0	0	0.280374	0.947995	0	0
ONT.10857.1	12.0399	3.98765	8.94615	7.32276	9.75538	10.3738	12.7979	16.6698	13.501
ONT.10858.1	1.28999	0	0	0.56329	0	0.280374	0.473998	0	0
ONT.1086.1	21.0699	18.4429	18.4186	18.5886	13.1088	7.00935	7.10997	14.2884	5.45231
ONT.10860.1	2.57998	0.498457	1.05249	1.12658	0.609711	0.841121	0.473998	0	0.519267
ONT.10860.2	2.57998	2.49228	1.57873	2.25316	6.09711	11.215	2.36999	3.17519	25.1845
ONT.10860.3	0	0	0	0	0	0	0	0	0.259634
ONT.10861.2	4.29997	3.4892	1.57873	1.12658	2.43884	3.92523	1.89599	4.36589	3.1156
ONT.10862.1	0	0.498457	0.526244	0	0.914567	0.841121	1.42199	0	0
ONT.10862.2	1.71999	0.498457	1.05249	1.12658	3.65827	1.68224	0.947995	1.1907	1.81744
ONT.10862.3	0	0.498457	0	0	0.304856	0	0	0	0
ONT.10862.4	0	0	0	0	0	0	1.89599	0	0.519267
ONT.10863.1	5.15997	4.48611	3.68371	2.81645	3.65827	2.80374	3.79198	5.15969	2.85597
ONT.10863.2	26.6598	29.9074	43.6783	31.5442	35.0584	20.7477	22.7519	17.4636	6.23121
ONT.10863.3	13.3299	9.96913	21.0498	8.44934	10.3651	8.13084	12.3239	11.1132	8.56791
ONT.10863.5	2.14999	0.996913	3.15747	1.12658	1.82913	1.96262	0.947995	1.9845	0.778901
ONT.10863.6	0	0.996913	1.05249	0.56329	1.21942	0.280374	1.42199	0.793799	0.519267
ONT.10863.7	1.71999	0	0.526244	0	0	0	0	0	0.519267
ONT.10863.8	0	0.498457	0	0	0	0	0.473998	0	0
ONT.10865.2	0	0.498457	1.05249	0	0	0.280374	0	0	0
ONT.10866.1	21.9299	17.446	19.471	10.1392	13.1088	11.4953	12.7979	15.4791	14.0202
ONT.10866.3	3.86997	5.48302	10.5249	2.25316	3.35341	2.52336	3.31798	3.96899	4.15414
ONT.10866.4	5.58996	4.48611	12.1036	6.19618	6.40197	5.60748	7.10997	4.36589	5.71194
ONT.10867.1	3.43998	2.49228	1.57873	1.12658	2.13399	3.36449	2.36999	1.1907	0.778901
ONT.10868.1	1.71999	1.99383	0.526244	2.81645	1.21942	1.1215	2.36999	2.77829	1.29817
ONT.10869.3	0	0	0	0	1.82913	2.24299	0	1.1907	0.778901
ONT.1087.1	3.43998	3.4892	3.68371	1.68987	2.13399	6.16822	5.68797	8.33488	15.0588
ONT.1087.2	6.01996	7.9753	7.89366	12.3924	7.92624	13.7383	12.3239	11.5101	19.2129
ONT.1087.3	1.71999	2.49228	4.7362	2.25316	1.82913	2.52336	4.26598	8.33488	11.1642
ONT.1087.4	0	0	0	0	0	0	0	0	0.778901
ONT.10870.1	0	0	0	0	3.04856	3.08411	5.21397	2.77829	4.67341
ONT.10870.2	0	0	0	0	3.35341	2.80374	9.95395	5.55659	3.89451
ONT.10871.1	20.2099	17.446	12.6299	18.5886	20.7302	21.028	14.6939	26.5923	31.6753
ONT.10871.10	2.14999	0.996913	0	0.56329	1.21942	0.280374	0	0.793799	2.07707
ONT.10871.2	19.3499	14.9537	14.2086	20.2784	20.1205	21.028	19.9079	19.4481	29.3386
ONT.10871.5	12.8999	13.4583	14.2086	15.2088	16.1573	9.25234	8.05796	16.6698	14.0202
ONT.10871.7	3.00998	3.98765	2.63122	3.37974	5.4874	8.13084	6.16197	7.54109	14.5395
ONT.10871.8	22.3598	19.4398	22.1023	41.1201	41.4604	43.7383	50.2438	48.0248	67.7644
ONT.10871.9	13.3299	16.4491	12.6299	15.2088	13.1088	9.81308	10.9019	15.4791	21.5496
ONT.10872.1	6.44996	7.47685	7.89366	8.44934	7.92624	6.16822	3.79198	9.12868	15.0588
ONT.10872.2	12.0399	15.9506	9.99864	11.2658	14.3282	10.3738	5.21397	11.1132	25.1845
ONT.10872.3	0	0	0	0	0	0	0	0	0.519267
ONT.10873.1	7.73995	7.47685	3.68371	1.68987	4.57283	3.92523	3.79198	10.3194	2.3367
ONT.10874.1	6.01996	8.47376	2.10498	3.37974	4.57283	5.88785	7.58396	3.96899	5.19267
ONT.10874.2	18.0599	18.4429	15.2611	12.3924	11.2797	12.3364	10.4279	5.95349	5.97158
ONT.10877.2	6.44996	2.99074	2.10498	7.32276	1.82913	3.08411	1.89599	4.36589	3.63487
ONT.10877.3	4.29997	2.99074	4.7362	4.50632	5.79226	6.16822	5.21397	6.35039	3.63487
ONT.10877.4	0	0	0	0	0	0.560748	0	0	0
ONT.10877.5	0.429997	0.996913	0.526244	0.56329	0.609711	0.560748	0.473998	0.396899	0.259634
ONT.10877.6	12.8999	8.47376	10.5249	12.9557	14.6331	15.7009	12.3239	17.8605	18.1744
ONT.10878.1	5.15997	1.49537	3.68371	1.12658	2.7437	3.08411	1.42199	2.3814	4.15414
ONT.10879.1	3.00998	2.49228	2.63122	1.12658	2.43884	1.40187	1.89599	1.1907	2.59634
ONT.1088.1	0.859994	2.49228	1.05249	3.37974	3.04856	1.68224	0.947995	1.5876	2.3367
ONT.1088.2	0	0.498457	0	0.56329	0	0.280374	0.947995	0.793799	0.259634
ONT.1088.3	0.859994	0.498457	1.57873	1.12658	1.21942	1.1215	0.947995	1.5876	0.259634
ONT.1088.4	25.3698	15.4522	16.8398	19.1518	28.9613	31.6822	34.1278	25.0047	17.3955
ONT.1088.7	0	0	0	0	0	0	0	0	0.519267
ONT.10880.1	0	0	0	0	0	0	0	0	0.259634
ONT.10881.1	23.2198	22.4305	28.4172	25.348	21.9496	26.6355	28.4399	25.0047	30.6368
ONT.10881.2	13.3299	12.9599	12.6299	11.2658	14.6331	12.8972	15.6419	17.0667	21.0303
ONT.10881.3	0.859994	0	2.10498	2.25316	3.04856	1.1215	1.89599	3.17519	0.259634
ONT.10881.4	28.3798	34.892	32.1009	48.4429	36.8875	36.4486	37.4458	32.5457	22.8478
ONT.10881.5	176.729	146.546	134.719	139.696	166.146	171.589	184.385	181.383	199.918
ONT.10881.6	249.828	248.73	239.441	267.563	245.409	267.757	258.803	265.923	285.337
ONT.10881.7	11.6099	15.9506	13.6824	13.5189	21.3399	16.5421	25.1219	23.0202	16.3569
ONT.10881.8	0.859994	0.498457	0.526244	1.12658	0.914567	1.1215	0.473998	1.1907	0.778901
ONT.10881.9	0.859994	0.996913	0.526244	0.56329	1.82913	1.40187	0.473998	3.17519	3.37524
ONT.10882.1	0.429997	0	0	1.12658	0.304856	0.280374	0	0	4.67341
ONT.10883.1	0.859994	0	0.526244	2.25316	3.04856	3.92523	6.16197	7.54109	12.9817
ONT.10883.2	0.859994	0	0	0	1.21942	0.560748	2.84399	2.77829	2.07707
ONT.10886.1	6.44996	0.996913	1.57873	1.68987	1.82913	1.68224	0.947995	1.1907	0.519267
ONT.10886.2	12.0399	11.963	12.6299	2.81645	5.18254	5.04673	3.79198	9.52558	5.45231
ONT.10888.1	18.0599	13.4583	15.7873	14.0822	17.3768	15.4206	14.6939	18.6543	8.56791
ONT.10891.2	1.28999	3.4892	2.63122	0.56329	0.304856	0.560748	0.473998	0	0.778901
ONT.10891.3	5.58996	2.99074	3.68371	1.68987	1.82913	1.1215	0.947995	2.3814	2.3367
ONT.10892.2	12.0399	6.97839	13.1561	12.9557	14.6331	12.6168	11.8499	10.3194	1.81744
ONT.10892.4	0	0	0	0	0.304856	0	0	0	0
ONT.10893.2	0	0	0	0	0	0	0	0	0.778901
ONT.10894.1	18.4899	12.4614	27.3647	88.9997	29.2661	28.0374	21.8039	10.3194	15.578
ONT.10895.1	15.0499	12.9599	13.6824	10.1392	4.57283	4.76635	4.26598	1.5876	2.07707
ONT.10895.2	0.429997	0.996913	0.526244	0	0.304856	0.280374	0	0	0
ONT.10895.3	3.43998	1.99383	2.10498	2.25316	0.609711	3.08411	0	1.5876	0.778901
ONT.10895.4	9.88993	7.9753	8.41991	3.94303	5.4874	5.3271	1.89599	2.3814	3.1156
ONT.10896.1	19.7799	20.4367	29.9959	23.6582	24.9982	31.9626	23.2259	27.386	33.4927
ONT.10897.3	176.299	146.048	137.35	161.664	201.205	208.878	245.531	210.754	137.865
ONT.10898.1	121.259	103.181	89.9878	115.474	137.49	125.047	131.297	124.229	91.3911
ONT.10898.2	1.28999	1.99383	1.57873	3.94303	3.35341	2.80374	4.26598	3.57209	0.778901
ONT.1090.1	12.4699	9.96913	9.4724	9.57592	7.62139	5.88785	8.05796	9.52558	9.08718
ONT.1090.2	0.859994	0.498457	1.57873	1.12658	0.914567	0.560748	0.473998	0.396899	1.5578
ONT.10900.1	21.9299	18.4429	29.9959	32.6708	29.8758	29.1589	28.4399	35.324	46.2148
ONT.10900.2	0	0	0.526244	0	0	0	0	0.396899	0.259634
ONT.10900.3	0	0.498457	0.526244	0	0	0	0	0	1.81744
ONT.10900.4	0.429997	0	0	0	0	0	0	0	0
ONT.10900.5	6.87995	7.9753	6.84118	8.44934	9.14567	6.16822	11.8499	9.12868	9.34681
ONT.10900.6	4.72997	3.98765	5.78869	2.25316	7.92624	6.4486	9.95395	9.92248	6.49084
ONT.10901.1	0.859994	0.996913	0.526244	1.12658	0	0	0.473998	0.793799	3.1156
ONT.10901.2	0	0.498457	0	0	0	0	0	0.396899	1.5578
ONT.10901.3	11.1799	14.9537	6.31493	6.75947	3.35341	3.64486	7.58396	12.7008	40.7625
ONT.10902.1	16.7699	1.99383	1.57873	3.37974	0.914567	2.24299	0.947995	0	0
ONT.10903.2	0	0	0	0.56329	0.304856	0.280374	0.473998	1.1907	0
ONT.10904.1	12.0399	10.966	16.8398	26.4746	25.6079	21.8692	12.3239	15.0822	4.15414
ONT.10905.2	46.8697	43.8642	46.3095	41.1201	37.4972	46.8224	58.7757	28.5767	11.1642
ONT.10906.2	0.859994	3.98765	3.68371	3.94303	5.18254	5.60748	5.68797	6.35039	5.71194
ONT.10907.1	0	0	0	0.56329	0.304856	0.280374	0	0	0.519267
ONT.10907.2	0	0	0.526244	0.56329	0.609711	1.96262	1.42199	1.5876	2.85597
ONT.10907.3	0.859994	0	1.05249	1.68987	2.7437	3.92523	7.10997	3.17519	7.01011
ONT.10907.4	1.71999	0	1.05249	0	0.609711	2.52336	1.42199	1.1907	3.1156
ONT.10907.5	29.6698	24.4244	28.9434	40.5568	62.8002	110.748	91.4816	114.307	103.334
ONT.10907.6	0	0	1.05249	0.56329	3.04856	2.52336	2.36999	2.3814	2.85597
ONT.10907.7	0.429997	0.996913	1.05249	1.12658	1.21942	2.80374	0.947995	1.5876	5.19267
ONT.10909.1	5.58996	6.97839	6.31493	6.75947	5.79226	7.85047	6.63597	4.36589	5.19267
ONT.1091.2	3.00998	3.4892	3.15747	3.37974	2.7437	1.40187	1.89599	1.5876	0.259634
ONT.10910.1	8.59994	8.97222	18.4186	9.57592	13.7185	7.00935	9.95395	9.12868	2.59634
ONT.10910.10	1.71999	0.996913	1.05249	2.25316	3.04856	2.52336	1.42199	2.3814	0.519267
ONT.10910.2	6.44996	5.98148	5.78869	6.19618	6.70682	7.57009	6.16197	7.14419	3.1156
ONT.10910.3	77.3995	89.7222	97.8814	81.1137	116.455	95.0467	107.123	110.735	19.2129
ONT.10910.4	0	0	0	0.56329	0	0	0	0	0
ONT.10910.5	5.15997	7.9753	12.1036	9.01263	13.4136	8.13084	6.63597	7.93799	1.5578
ONT.10910.6	12.4699	10.4676	8.94615	7.32276	10.6699	9.81308	10.4279	8.73178	3.89451
ONT.10910.7	0.429997	0	0.526244	0.56329	0	0.280374	0.947995	0	0
ONT.10910.9	4.72997	7.47685	7.36742	6.75947	5.79226	3.08411	6.16197	5.15969	1.29817
ONT.10911.2	21.0699	20.4367	17.8923	19.1518	10.9748	10.6542	9.95395	6.35039	5.19267
ONT.10911.3	6.87995	3.4892	6.84118	10.1392	3.96312	2.80374	1.89599	3.17519	2.59634
ONT.10912.1	24.5098	22.4305	26.3122	16.3354	21.9496	21.5888	16.1159	13.8915	12.7221
ONT.10913.1	0.429997	0	0	0	0	0	0	0	0
ONT.10914.1	0	0	0	0	0	0.280374	0	0	0.259634
ONT.10915.3	33.5398	23.4275	30.5222	23.6582	29.2661	27.1963	27.9659	40.4837	47.2533
ONT.10916.2	4.72997	2.49228	4.20995	5.06961	6.40197	5.3271	2.36999	1.9845	1.81744
ONT.10917.1	0	0	0.526244	0.56329	1.82913	0.560748	0	1.5876	0
ONT.10917.2	0.429997	0	0	0.56329	0.304856	0	0.473998	0.396899	0
ONT.10917.4	2.14999	1.99383	3.15747	3.37974	5.18254	1.96262	1.89599	1.5876	2.3367
ONT.10919.1	0.429997	0	0	0	0	1.1215	0	0	0.519267
ONT.1092.1	26.2298	32.8981	36.8371	51.8226	7.62139	17.1028	3.31798	3.96899	4.93304
ONT.10920.1	0	0	0	0	0	0.560748	0	1.5876	0
ONT.10920.2	5.15997	7.9753	7.36742	6.75947	7.92624	6.72897	6.16197	5.55659	6.49084
ONT.10920.3	52.8896	65.2978	71.043	66.4682	63.1051	63.3645	67.7817	72.2357	55.0423
ONT.10921.1	47.2997	41.3719	43.6783	42.81	34.7535	32.8037	30.8098	20.6388	13.501
ONT.10921.2	1.71999	1.99383	4.20995	0	1.52428	0.841121	1.42199	1.9845	3.1156
ONT.10922.1	16.3399	9.47067	11.5774	14.0822	10.6699	9.53271	9.47995	7.54109	11.1642
ONT.10922.2	26.6598	22.929	25.2597	21.9683	11.2797	20.4673	17.5379	18.2574	20.2514
ONT.10923.1	3.43998	0.996913	2.63122	5.06961	2.13399	7.00935	7.10997	2.3814	3.1156
ONT.10924.1	2.14999	1.99383	1.05249	5.06961	6.40197	6.16822	16.1159	8.33488	4.15414
ONT.10924.2	1.28999	0.498457	1.05249	0	2.7437	0.280374	4.26598	2.77829	2.85597
ONT.10925.1	0	0.996913	0.526244	0	0.304856	0.841121	0.947995	0.396899	0.519267
ONT.10926.1	31.8198	23.9259	30.5222	27.6012	29.2661	35.0467	28.9139	35.7209	37.3873
ONT.10926.2	23.2198	23.4275	18.9448	18.5886	15.8525	20.7477	31.7578	27.386	29.8579
ONT.10929.1	31.8198	44.8611	39.4683	34.924	48.472	39.2523	54.9837	66.2822	34.7909
ONT.1093.1	120.829	121.125	120.51	126.177	127.125	98.972	98.5915	93.2713	62.5717
ONT.1093.2	0	0	0	0	0	0.280374	0	0	0.259634
ONT.10931.1	5.58996	9.47067	19.471	6.75947	5.18254	4.76635	4.26598	5.15969	4.41377
ONT.10931.2	0	0	0	0.56329	0.609711	0.280374	0	2.77829	0.259634
ONT.10932.3	57.6196	48.8487	32.1009	44.4999	56.0934	42.8972	45.9778	51.2	46.4744
ONT.10932.4	12.0399	8.47376	9.4724	11.8291	15.5476	15.9813	16.1159	19.845	23.6267
ONT.10933.1	19.3499	22.929	12.6299	12.9557	13.1088	6.72897	12.7979	11.5101	12.7221
ONT.10933.2	23.2198	38.8796	19.9973	15.7721	12.1942	8.13084	7.10997	9.92248	10.645
ONT.10934.1	10.7499	5.98148	8.94615	5.6329	3.04856	6.4486	1.89599	3.17519	3.63487
[truncated: 41,641 more rows]
