# Supplementary material for: Revealing the developmental dynamics in male strobilus transcriptome of Gnetum luofuense using nanopore sequencing technology
Source: Sci Rep. 2021 May 18;11:10516. doi: 10.1038/s41598-021-90082-0 (PMC8131605; doi:10.1038/s41598-021-90082-0)
Supplement: Supplementary file 4 — Supplementary Information 4. [file 41598_2021_90082_MOESM4_ESM.xlsx]

## Sheet: All.DEG_final
Supplementary Dataset File 2. Expression of DETs detected in the present study
ID	FA01	FA02	FA03	FB01	FB02	FB03	FC01	FC02	FC03
ONT.10000.2	0.429997	0	0	13.5189	11.8894	9.25234	13.7459	5.15969	0.778901
ONT.10000.5	0.429997	0.498457	0	26.4746	33.5341	21.8692	35.0758	14.2884	1.81744
ONT.10009.1	13.3299	8.97222	4.7362	6.19618	0.304856	1.40187	0	0	0
ONT.10009.2	52.0297	53.8333	42.0995	16.3354	3.35341	1.96262	0	0	0
ONT.10010.1	9.88993	6.97839	13.1561	3.37974	0.609711	1.40187	0	0	0
ONT.10011.1	25.3698	18.4429	21.576	8.44934	8.84081	8.13084	3.79198	1.9845	0.778901
ONT.10011.3	24.9398	16.4491	12.1036	12.3924	10.0602	7.85047	5.21397	3.57209	0.519267
ONT.10012.1	2.14999	0	0.526244	31.5442	18.5962	21.5888	22.2779	7.54109	17.1358
ONT.10012.2	0.859994	0	0	18.5886	13.1088	5.88785	8.53196	2.77829	1.29817
ONT.10012.3	0.429997	0	0	8.44934	6.70682	5.3271	4.26598	1.9845	0
ONT.10017.3	12.0399	12.4614	16.8398	15.2088	52.4352	41.7757	72.9956	87.7147	42.0607
ONT.10022.3	0.859994	0	0	1.68987	1.21942	19.9065	39.3418	19.845	36.0891
ONT.10028.1	8.59994	5.48302	5.78869	3.94303	1.52428	0	0	0	0.259634
ONT.10036.1	0.859994	2.49228	0	3.37974	2.7437	4.20561	9.95395	20.6388	11.4239
ONT.10065.1	5.58996	4.48611	4.7362	25.348	19.8156	12.8972	17.0639	13.0977	6.75048
ONT.10073.1	28.8098	23.4275	24.2072	40.5568	34.4487	24.9533	13.7459	7.14419	0
ONT.10082.1	23.6498	29.4089	18.9448	19.7151	5.4874	10.6542	4.73998	5.15969	7.52938
ONT.10084.1	42.1397	33.3966	27.8909	17.462	12.4991	14.8598	4.73998	7.93799	8.04864
ONT.10084.2	18.9199	20.9352	11.5774	12.9557	3.65827	6.72897	3.31798	3.96899	3.63487
ONT.10089.1	268.318	325.991	292.592	163.354	52.1303	70.9346	11.3759	19.845	41.2818
ONT.10089.2	22.7898	25.4213	22.6285	19.1518	3.04856	7.00935	0.473998	0.793799	3.89451
ONT.10103.1	4.29997	3.98765	2.63122	3.94303	13.1088	12.3364	26.5439	20.2419	15.0588
ONT.10105.1	36.1198	29.9074	51.5719	33.7974	18.901	16.5421	16.5899	7.54109	9.86608
ONT.10107.3	27.0898	20.4367	19.9973	35.4872	69.2022	60.8411	64.4637	86.524	45.1763
ONT.10109.1	2.57998	3.4892	3.68371	3.94303	0.609711	1.68224	0	0	0
ONT.10111.1	10.3199	18.4429	7.36742	2.81645	1.21942	1.1215	0	0	0
ONT.10111.2	31.3898	54.3318	38.4158	9.01263	2.7437	3.92523	0.473998	0	0.259634
ONT.10117.1	150.069	147.543	120.51	113.784	88.713	61.6822	96.2215	57.1535	12.7221
ONT.10118.1	14.1899	17.446	24.2072	20.8417	10.3651	10.3738	7.10997	5.15969	1.81744
ONT.10118.2	17.6299	8.47376	19.9973	8.44934	6.09711	3.36449	3.31798	2.77829	0.519267
ONT.10119.4	411.077	358.889	347.848	338.537	243.884	226.822	192.917	157.569	74.7745
ONT.10125.1	242.948	301.068	157.873	113.221	66.4585	74.0187	46.9258	38.8961	5.19267
ONT.10125.3	257.998	337.954	121.562	125.05	71.3362	63.0841	46.4518	48.8186	9.08718
ONT.10125.5	9.45994	8.97222	5.26244	3.94303	1.21942	1.1215	1.42199	1.1907	0.259634
ONT.1014.1	58.4796	46.8549	54.2032	25.9113	16.7671	25.7944	15.1679	27.386	34.5313
ONT.10168.1	0	0	0	0	4.57283	6.4486	11.3759	12.7008	15.8377
ONT.10174.1	6.44996	2.49228	1.57873	1.12658	60.9711	49.3458	109.967	119.07	97.6223
ONT.10174.2	3.43998	0.996913	1.57873	0.56329	41.1555	31.6822	77.7356	73.8233	50.1093
ONT.10174.5	0.429997	0	0	0.56329	1.21942	0.280374	5.21397	2.77829	3.37524
ONT.10187.2	2.14999	0.498457	5.26244	3.94303	51.2157	30.5607	91.4816	71.045	111.902
ONT.10187.3	0.859994	0	0.526244	0.56329	11.5845	9.25234	24.6479	24.6078	26.223
ONT.10191.1	29.2398	34.3935	26.8385	21.9683	10.9748	10.9346	2.84399	4.76279	1.5578
ONT.10192.1	152.649	141.562	117.352	112.658	76.8236	70.9346	70.6257	43.6589	16.6166
ONT.10202.1	29.2398	21.9321	35.7846	9.57592	17.0719	11.4953	11.3759	7.54109	0.259634
ONT.10202.3	26.6598	29.9074	29.9959	18.0253	12.4991	16.5421	9.47995	6.74729	5.45231
ONT.10209.1	9.88993	33.895	95.7765	0	0	0.280374	0	0	0
ONT.10216.1	270.898	246.736	281.541	164.481	37.8021	41.4953	6.63597	3.17519	0.519267
ONT.10216.3	29.2398	21.4336	33.1534	13.5189	2.13399	4.48598	0.947995	0	0
ONT.10235.1	3.86997	5.98148	3.15747	12.9557	32.0098	58.8785	63.5157	60.7256	70.88
ONT.10235.3	5.15997	2.99074	6.31493	12.9557	29.8758	48.2243	47.3998	59.9318	74.2552
ONT.10235.5	1.71999	1.49537	1.05249	2.25316	5.79226	14.0187	11.3759	19.0512	15.0588
ONT.10240.1	28.3798	33.3966	30.5222	22.5316	9.14567	9.81308	6.16197	3.96899	3.1156
ONT.10245.1	2.57998	0.498457	0.526244	110.968	136.27	87.757	184.859	75.4109	13.2413
ONT.10245.2	3.00998	0	0	74.3542	88.713	43.7383	96.2215	42.8651	9.86608
ONT.10245.3	10.3199	0.498457	0.526244	278.828	285.65	174.953	353.128	146.456	31.9349
ONT.10246.1	0.429997	0	0	14.0822	18.2913	7.57009	25.1219	5.95349	1.03853
ONT.10246.2	3.86997	0	0	85.62	92.0664	55.2336	90.5336	30.1643	0.519267
ONT.10246.3	0	0	0	8.44934	8.53596	6.16822	9.95395	3.57209	0.259634
ONT.10250.1	17.6299	17.446	24.2072	43.3733	61.5808	70.9346	31.2838	41.2775	50.3689
ONT.10250.2	14.1899	11.4645	16.3136	32.1075	52.4352	51.3084	15.6419	16.2729	30.8964
ONT.10278.1	41.7097	43.3657	39.9946	21.405	28.6564	18.5047	25.1219	9.52558	3.89451
ONT.10284.2	3.86997	1.49537	2.10498	13.5189	33.5341	24.6729	49.7698	51.5969	46.4744
ONT.10284.3	1.28999	2.49228	0	2.81645	6.09711	3.36449	9.47995	6.35039	7.26974
ONT.10284.5	42.9997	32.3997	29.4697	97.4491	284.735	202.43	414.274	372.688	315.974
ONT.10296.1	20.6399	20.4367	27.8909	9.57592	3.96312	3.64486	1.89599	6.74729	12.9817
ONT.10298.3	25.7998	32.3997	28.9434	16.8987	16.7671	12.0561	11.3759	5.95349	4.93304
ONT.10299.1	21.4999	28.412	25.786	21.9683	14.0234	6.72897	5.68797	3.17519	0
ONT.10304.1	160.389	141.063	163.136	163.354	54.5691	78.2243	12.3239	5.15969	0.519267
ONT.10304.2	18.0599	16.9475	21.576	19.1518	8.2311	8.41121	1.42199	0.396899	0.519267
ONT.10304.3	87.7194	100.688	114.195	105.335	40.8506	43.1776	6.16197	5.55659	0
ONT.10304.4	35.2598	37.8827	36.8371	28.1645	2.7437	8.69159	0.473998	0	0
ONT.10304.5	4.29997	6.47993	5.26244	0.56329	1.21942	1.1215	0	0	0
ONT.10306.1	8.16995	15.9506	36.3109	1.68987	0	0.280374	0	0.396899	0
ONT.10310.1	8.16995	8.97222	9.99864	1.68987	3.35341	2.52336	0.947995	1.1907	0
ONT.10311.1	41.2797	47.8518	48.4145	33.2341	24.6933	20.4673	14.2199	11.5101	9.86608
ONT.10344.1	10.3199	10.4676	7.89366	6.75947	3.96312	4.76635	0.947995	0.793799	0
ONT.10344.12	12.4699	17.446	9.99864	9.01263	6.70682	6.16822	1.89599	1.9845	0.259634
ONT.10344.2	71.3795	54.8302	64.2018	50.1328	29.8758	31.1215	9.95395	5.55659	1.29817
ONT.10344.5	16.3399	14.9537	21.0498	12.3924	9.75538	9.81308	1.89599	3.17519	1.29817
ONT.10351.1	135.019	136.577	173.134	77.1707	29.2661	31.1215	3.79198	10.3194	0.778901
ONT.10351.4	166.409	177.949	195.763	95.1959	26.8273	40.6542	10.4279	6.74729	2.07707
ONT.10360.3	0.429997	0.498457	0.526244	10.1392	7.01168	11.215	6.63597	7.14419	3.37524
ONT.10366.2	31.8198	29.4089	32.6271	10.7025	6.40197	5.04673	2.36999	0.793799	0.519267
ONT.10366.3	6.87995	4.48611	4.20995	2.25316	1.21942	1.96262	0.473998	0	0.259634
ONT.10377.1	12.0399	7.47685	8.94615	11.2658	18.2913	20.7477	24.1739	34.1333	31.6753
ONT.10380.1	12.0399	10.4676	14.7348	6.75947	10.6699	20.1869	35.5498	28.1798	35.8295
ONT.10383.2	476.007	740.208	1325.08	742.416	236.873	361.402	73.4696	70.6481	94.5067
ONT.1040.1	10.3199	10.966	22.1023	2.25316	0.304856	0	0	0	0
ONT.10403.1	7.30995	6.97839	9.99864	3.94303	1.82913	2.52336	0	0	0
ONT.1041.1	6.87995	8.97222	3.15747	2.25316	16.4622	15.7009	36.4978	42.8651	66.7259
ONT.10418.1	0.859994	1.49537	1.57873	3.37974	9.75538	20.4673	25.5959	56.7566	98.9204
ONT.10418.2	0.859994	0.498457	1.05249	2.25316	6.09711	11.4953	11.8499	28.9736	49.8497
ONT.10420.2	0.859994	0	0	1.12658	4.26798	3.08411	2.84399	8.33488	8.56791
ONT.10422.4	8.59994	9.47067	9.99864	16.8987	27.437	28.0374	36.0238	59.138	30.3771
ONT.10422.7	0.429997	0.498457	0	2.25316	5.4874	5.3271	17.5379	17.4636	11.1642
ONT.10423.1	33.1098	43.3657	43.152	24.7847	32.6195	26.3551	14.6939	10.3194	0.519267
ONT.10423.3	13.7599	20.9352	13.6824	8.44934	13.7185	11.7757	5.68797	3.57209	0
ONT.10436.2	5.58996	8.97222	8.94615	1.68987	0.304856	1.40187	3.31798	5.15969	24.9248
ONT.10440.2	106.209	90.7191	79.9891	52.3859	34.7535	39.2523	24.6479	32.9426	20.7707
ONT.10440.5	3.86997	1.49537	1.05249	28.1645	17.6816	14.8598	25.1219	8.33488	0.778901
ONT.10440.6	3.00998	3.4892	0	15.2088	16.1573	14.2991	19.4339	9.12868	0
ONT.10442.2	36.1198	29.4089	19.9973	21.405	18.2913	14.8598	17.0639	6.35039	1.81744
ONT.10448.1	19.7799	19.9383	32.6271	17.462	9.45052	8.41121	5.21397	2.77829	0.259634
ONT.10448.5	13.3299	10.4676	17.8923	10.7025	6.40197	5.60748	4.26598	0.793799	0.519267
ONT.10450.3	4.29997	2.99074	3.15747	10.1392	17.3768	15.7009	6.16197	13.4946	5.97158
ONT.10460.2	32.6798	34.3935	32.6271	26.4746	13.4136	14.0187	6.16197	4.76279	3.63487
ONT.10479.15	0	0	0	1.12658	4.26798	2.52336	4.26598	5.55659	2.3367
ONT.10487.3	0	0	0	0.56329	3.96312	5.60748	9.95395	18.2574	26.7423
ONT.10489.1	3.00998	1.99383	1.57873	3.37974	11.2797	10.6542	14.6939	9.92248	16.8762
ONT.1049.1	18.4899	23.9259	29.9959	18.0253	7.62139	19.0654	9.95395	5.15969	1.5578
ONT.10496.2	24.0798	27.4151	26.8385	17.462	12.8039	12.3364	6.16197	7.93799	4.15414
ONT.10513.1	0.859994	0.498457	0	0	0.609711	0.841121	7.10997	5.15969	8.30828
ONT.10549.1	0	0.498457	0.526244	0	7.01168	4.76635	29.8619	20.6388	14.2799
ONT.10549.2	0	0	0.526244	0	3.96312	5.60748	31.2838	23.4171	17.6551
ONT.10549.3	0.429997	0.498457	0	0	7.62139	12.6168	45.9778	30.5612	27.0019
ONT.10549.4	0.429997	0	0	0	5.4874	4.76635	33.6538	20.2419	11.1642
ONT.10550.1	14.6199	11.4645	18.4186	38.867	53.3497	68.1308	56.8797	70.2512	100.478
ONT.10550.4	3.86997	1.99383	4.7362	10.7025	12.8039	15.1402	14.2199	19.0512	27.2615
ONT.10551.1	1.28999	0	1.05249	1.68987	2.7437	5.04673	6.63597	14.6853	15.0588
ONT.10578.1	57.1896	67.7901	60.5181	143.076	113.711	139.626	54.0357	98.431	79.7075
ONT.10586.1	10.7499	7.9753	12.6299	10.1392	5.79226	5.88785	0.947995	0.396899	0.259634
ONT.10587.2	59.3396	57.3225	65.2543	42.2467	30.4856	21.5888	17.0639	12.3039	8.56791
ONT.1059.1	81.2695	80.75	110.511	45.0632	21.035	32.243	32.7058	39.293	28.5597
ONT.10596.1	1.28999	0.996913	1.57873	2.25316	7.92624	10.0935	14.6939	19.845	27.0019
ONT.10596.2	0	0	0	1.12658	1.82913	1.1215	2.36999	5.15969	3.63487
ONT.10597.1	1.28999	0.996913	4.7362	5.06961	9.45052	8.13084	11.8499	19.0512	28.3001
ONT.10597.3	2.14999	0	2.63122	2.25316	7.31653	7.85047	18.9599	28.9736	12.9817
ONT.10608.1	0.429997	0	0	0.56329	8.2311	3.64486	9.95395	9.12868	2.85597
ONT.10608.3	0.859994	0	0	6.19618	29.8758	19.9065	27.4919	26.5923	14.0202
ONT.1062.3	10.7499	9.47067	4.7362	5.6329	1.52428	2.80374	1.42199	0.793799	0.259634
ONT.10629.1	0	0	0	0	0.914567	1.1215	3.31798	4.36589	4.93304
ONT.10630.1	0	0	0	0	0.914567	1.40187	4.26598	9.92248	9.60645
ONT.10641.2	57.6196	71.7777	42.0995	16.8987	6.09711	9.25234	1.89599	0.793799	5.71194
ONT.10644.1	9.88993	11.963	32.6271	1.12658	1.82913	0.841121	1.89599	0	0
ONT.10649.3	6.87995	3.4892	18.9448	29.8543	89.3227	46.8224	102.383	63.9008	45.6955
ONT.10654.1	28.3798	28.9105	30.5222	11.8291	3.96312	6.16822	2.84399	6.74729	12.4624
ONT.10654.2	102.769	97.6975	125.772	38.867	21.3399	33.9252	18.4859	19.845	42.0607
ONT.10659.2	0.859994	0	0	2.81645	7.92624	4.76635	5.21397	13.8915	35.8295
ONT.10661.2	23.6498	25.9197	12.1036	15.2088	9.45052	8.69159	5.68797	3.96899	1.29817
ONT.10671.1	39.5597	23.9259	21.576	11.2658	4.87769	2.52336	1.42199	1.1907	0.259634
ONT.10677.1	3.86997	0	0.526244	1.12658	128.039	79.3458	206.189	188.13	71.1396
ONT.10677.3	0	0	0	0	31.4001	11.4953	41.2378	32.1488	14.2799
ONT.10677.5	0.429997	0.498457	0.526244	0	16.7671	10.9346	27.0179	22.6233	9.08718
ONT.10677.6	1.28999	0	0	0	14.3282	9.53271	35.0758	37.7054	17.6551
ONT.10677.7	0	0	0	0	2.13399	1.1215	3.31798	3.57209	2.3367
ONT.10678.1	4841.34	6489.9	3981.56	2421.58	981.635	1260.28	307.624	378.642	260.153
ONT.10678.3	24.0798	24.9228	13.6824	12.9557	9.14567	12.6168	6.16197	3.96899	1.81744
ONT.10678.4	103.629	122.62	62.0968	50.1328	51.5206	57.4766	37.9198	25.4016	9.60645
ONT.10678.6	9.02994	14.4552	7.36742	3.37974	2.13399	1.40187	0.473998	1.1907	1.29817
ONT.10678.7	5.58996	6.47993	7.36742	5.06961	1.82913	2.24299	0.947995	0.793799	0.259634
ONT.10678.8	1037.15	1259.6	756.213	578.498	476.489	536.916	286.769	258.381	104.113
ONT.10678.9	6938.43	8248.46	4410.98	3836	3101.91	3558.5	1859.49	1500.68	539.778
ONT.10689.1	12.0399	27.4151	24.2072	12.9557	8.84081	6.16822	3.31798	4.76279	0.778901
ONT.10702.1	0.429997	0.498457	0.526244	0	1.52428	1.40187	12.3239	10.7163	2.59634
ONT.10702.2	0.429997	1.49537	0	0	7.01168	8.97196	39.8158	41.6744	4.67341
ONT.10716.1	4.29997	0	1.57873	4.50632	8.53596	4.20561	16.1159	8.33488	6.49084
ONT.10734.1	4.29997	1.49537	2.63122	0.56329	11.5845	10.9346	15.1679	15.4791	7.78901
ONT.10735.3	86.4294	93.7098	105.249	137.443	126.82	146.075	72.5216	29.7674	11.1642
ONT.10739.1	26.2298	77.2608	115.774	5.06961	0.304856	0.841121	0	0	0
ONT.10762.1	6.01996	5.48302	3.68371	8.44934	12.1942	26.3551	21.3299	38.1023	14.5395
ONT.10788.1	9.88993	11.963	24.2072	9.57592	2.7437	1.1215	1.42199	0	0
ONT.10798.2	12.4699	11.4645	8.41991	17.462	73.775	83.8318	88.1636	109.147	32.1946
ONT.10802.2	0	0	0	1.68987	2.13399	2.80374	10.4279	11.1132	12.2028
ONT.10817.1	0.859994	0	0	6.19618	17.6816	12.0561	28.4399	42.4682	52.446
ONT.10823.1	89.0094	57.3225	81.0416	10.1392	0.609711	3.08411	0	0	0
ONT.10823.2	165.119	128.602	129.456	25.348	2.43884	5.3271	0.947995	0.793799	0
ONT.10823.3	135.449	82.7438	63.6756	7.88605	0.304856	3.36449	0	0	0
ONT.10824.2	0.429997	0.498457	2.10498	6.75947	8.2311	6.72897	4.73998	10.7163	7.01011
ONT.1083.1	25.3698	23.9259	22.6285	19.1518	17.6816	11.215	7.58396	9.12868	3.37524
ONT.10839.1	0.429997	1.49537	2.10498	11.8291	5.79226	10.3738	11.8499	11.907	9.86608
ONT.10839.2	25.3698	22.4305	42.6258	179.126	115.235	180	181.541	219.088	180.186
ONT.10870.1	0	0	0	0	3.04856	3.08411	5.21397	2.77829	4.67341
ONT.10870.2	0	0	0	0	3.35341	2.80374	9.95395	5.55659	3.89451
ONT.10871.8	22.3598	19.4398	22.1023	41.1201	41.4604	43.7383	50.2438	48.0248	67.7644
ONT.10883.1	0.859994	0	0.526244	2.25316	3.04856	3.92523	6.16197	7.54109	12.9817
ONT.10895.1	15.0499	12.9599	13.6824	10.1392	4.57283	4.76635	4.26598	1.5876	2.07707
ONT.10907.3	0.859994	0	1.05249	1.68987	2.7437	3.92523	7.10997	3.17519	7.01011
ONT.10907.5	29.6698	24.4244	28.9434	40.5568	62.8002	110.748	91.4816	114.307	103.334
ONT.1092.1	26.2298	32.8981	36.8371	51.8226	7.62139	17.1028	3.31798	3.96899	4.93304
ONT.10935.1	10.3199	11.963	18.9448	1.68987	0.609711	0	0	0	0.259634
ONT.10939.2	1.28999	5.98148	2.10498	6.19618	9.75538	13.7383	11.3759	23.814	15.578
ONT.10939.5	97.1793	96.7006	73.6742	77.734	53.9594	60.2804	40.7638	46.4372	10.1257
ONT.10946.3	57.1896	68.2885	52.0982	88.4365	96.9441	109.065	158.789	195.671	172.656
ONT.10962.1	6.87995	6.97839	5.78869	7.88605	0.609711	4.20561	1.42199	0.396899	0.519267
ONT.10980.3	42.9997	51.8395	62.0968	35.4872	25.6079	18.2243	16.5899	13.8915	0.778901
ONT.10980.4	57.1896	51.341	73.148	49.0062	21.6447	14.5794	18.4859	7.14419	0
ONT.11000.1	22.3598	22.4305	22.6285	18.5886	7.01168	5.60748	3.31798	3.57209	3.63487
ONT.11027.1	0.429997	0.498457	0	10.7025	17.0719	12.0561	20.8559	12.3039	4.41377
ONT.11039.2	312.608	301.068	257.86	232.639	180.474	227.664	130.349	114.704	27.2615
ONT.11039.3	926.644	983.953	923.033	713.125	727.081	676.822	414.748	405.631	55.8212
ONT.11039.8	17.6299	26.9167	22.6285	11.2658	18.2913	11.7757	7.10997	6.35039	1.81744
ONT.11039.9	20.2099	33.3966	19.471	21.9683	14.6331	14.8598	6.63597	6.74729	2.59634
ONT.1104.1	3.43998	4.48611	6.84118	3.37974	0.304856	1.40187	0	0.396899	0
ONT.11045.1	17.1999	16.9475	15.2611	14.6455	5.79226	4.48598	3.31798	4.76279	0.778901
ONT.11045.3	6.44996	7.47685	9.4724	2.81645	2.43884	2.52336	0	0	0
ONT.11047.2	59.3396	60.8117	45.257	35.4872	32.9244	24.6729	21.8039	22.2264	5.97158
ONT.11054.4	83.8494	87.7283	77.3579	39.9936	17.9865	19.6262	6.16197	5.55659	10.1257
ONT.11056.1	84.7094	84.7376	80.5154	64.7783	24.3884	37.2897	11.3759	13.4946	3.63487
ONT.11077.1	17.1999	18.9413	26.8385	16.8987	6.40197	3.36449	2.36999	2.3814	0.519267
ONT.11080.4	30.0998	24.9228	25.2597	32.6708	9.75538	9.53271	5.21397	1.1907	1.81744
ONT.11097.1	12.8999	8.97222	6.31493	5.6329	0.914567	0.280374	0	0.396899	0
ONT.11108.3	8.16995	9.47067	11.5774	21.405	27.7419	29.4392	21.3299	17.0667	17.3955
ONT.11120.1	16.7699	11.963	19.471	39.4303	14.3282	15.4206	5.21397	3.57209	2.3367
ONT.11125.1	0.429997	0	0	6.75947	8.84081	3.64486	6.16197	2.77829	0.519267
ONT.11131.1	0	0	0.526244	5.06961	6.09711	5.60748	6.16197	1.9845	0.778901
ONT.11132.1	0	0	0	15.7721	18.5962	12.8972	20.3819	6.35039	1.03853
ONT.11136.3	29.2398	18.4429	23.681	45.6265	69.2022	56.9159	90.0596	56.7566	56.8598
ONT.11137.1	9.88993	8.97222	7.36742	16.3354	23.7787	25.2336	24.6479	20.2419	30.1175
ONT.1114.1	49.0197	38.3812	53.1507	37.7404	15.2428	20.1869	9.47995	12.7008	15.578
ONT.11153.1	0.429997	0.996913	0	9.01263	13.1088	8.41121	14.2199	3.96899	0.259634
ONT.11174.1	332.388	678.898	792.524	34.924	2.13399	6.4486	2.36999	2.3814	4.41377
ONT.11174.2	507.397	1066.7	1023.02	51.2593	2.13399	7.57009	0.947995	1.5876	6.23121
ONT.11195.2	9.02994	23.4275	36.8371	8.44934	8.84081	7.00935	1.42199	0.793799	1.29817
ONT.11205.1	1.28999	0.996913	0.526244	0	1.52428	6.16822	5.21397	11.907	14.2799
ONT.11214.3	1.71999	1.99383	4.7362	0	15.2428	26.3551	26.0699	49.6124	63.8699
ONT.11222.1	23.2198	40.8734	19.9973	15.7721	4.26798	5.3271	2.84399	2.3814	0
ONT.11242.1	9.45994	27.9136	29.4697	0	0	1.40187	0.473998	0	0
ONT.11261.1	14.1899	12.4614	22.1023	4.50632	4.26798	0.560748	2.36999	1.5876	0.259634
ONT.11265.2	240.368	226.299	286.277	201.658	167.366	150.561	117.077	55.5659	20.2514
ONT.11297.1	265.738	299.572	207.34	208.98	94.8101	109.907	67.7817	69.8543	55.5616
ONT.11297.3	295.838	295.086	239.967	231.512	108.529	136.262	94.3255	84.9364	84.381
ONT.113.1	19.3499	18.9413	9.99864	7.88605	5.4874	5.04673	0.947995	0.396899	0.259634
ONT.113.3	33.9698	26.9167	18.9448	16.8987	7.62139	7.00935	2.36999	2.3814	0.519267
ONT.113.4	97.6093	95.2052	81.0416	52.3859	18.901	28.5981	10.9019	5.95349	2.07707
ONT.113.5	70.9495	68.787	55.7819	42.81	18.5962	22.9907	8.05796	4.36589	0.519267
ONT.11306.1	0.859994	0.498457	1.57873	5.6329	1.82913	6.4486	5.68797	11.1132	14.7991
ONT.11309.1	0.429997	0	0	0	4.57283	6.16822	9.00596	27.7829	17.1358
ONT.1131.1	25.7998	16.9475	32.1009	20.2784	4.87769	7.85047	1.42199	3.17519	1.81744
ONT.1131.2	6.01996	8.47376	12.1036	5.6329	3.65827	4.20561	1.89599	0.793799	1.29817
ONT.11310.1	1.71999	0	0	14.0822	62.4954	37.5701	109.019	63.107	44.1377
ONT.11310.2	0	0	0.526244	6.19618	14.0234	9.25234	9.95395	7.93799	3.63487
ONT.11310.4	0	0	0.526244	1.68987	7.01168	2.80374	7.10997	4.36589	1.5578
ONT.11310.5	1.71999	0	0	16.3354	53.6546	30.2804	74.4176	50.0093	37.9065
ONT.11310.6	0	0	0	1.12658	7.92624	4.76635	17.0639	5.95349	7.26974
ONT.11313.1	14.6199	17.9444	18.4186	12.3924	7.62139	8.13084	1.42199	3.96899	5.19267
ONT.11314.1	15.0499	21.9321	18.9448	21.405	9.45052	10.3738	6.16197	5.15969	1.03853
ONT.11320.1	22.7898	29.9074	18.9448	28.1645	16.4622	12.6168	9.00596	7.14419	2.85597
ONT.11327.3	195.649	176.952	162.083	135.189	60.3614	98.972	38.8678	33.3395	32.4542
ONT.11332.3	58.9096	46.3565	34.7321	83.3668	117.979	126.168	126.557	208.372	219.131
ONT.11359.1	257.138	200.878	167.346	161.664	25.6079	45.7009	14.6939	4.76279	0.778901
ONT.1136.1	59.3396	52.3379	58.9394	70.4112	25.303	19.3458	6.63597	4.36589	0.778901
ONT.11361.1	12.0399	17.9444	20.5235	12.9557	5.18254	4.20561	4.73998	5.15969	2.3367
ONT.11369.1	223.169	176.454	265.753	705.238	1091.99	1422.06	1181.2	1769.38	2258.03
ONT.11369.2	5.15997	3.98765	5.78869	12.9557	21.6447	22.7103	25.5959	39.293	43.6185
ONT.11369.3	42.5697	29.9074	33.6796	70.4112	124.686	162.897	123.239	201.228	270.538
ONT.11369.5	483.747	389.793	418.364	949.706	1668.78	2199.25	1949.55	2805.28	3833.23
ONT.11369.7	164.689	115.642	154.716	376.277	565.812	718.598	630.891	825.947	1115.13
ONT.11369.8	76.5395	56.824	76.3054	142.512	242.97	338.411	297.197	415.157	488.89
ONT.11372.1	69.6595	95.2052	82.6204	64.215	18.901	26.3551	9.47995	14.6853	40.2432
ONT.11392.11	28.8098	23.9259	28.9434	19.7151	12.8039	13.4579	10.9019	9.12868	2.3367
ONT.11392.12	19.7799	22.929	21.576	11.8291	10.6699	8.69159	6.63597	3.96899	1.29817
ONT.114.1	19.7799	27.9136	19.471	16.3354	8.84081	7.28972	1.42199	3.17519	0.259634
ONT.11407.1	0	0	1.05249	9.57592	5.79226	3.64486	3.31798	5.95349	4.41377
ONT.11415.1	421.397	411.725	328.903	296.854	281.077	245.888	272.549	174.636	27.2615
ONT.11420.1	0	0	0	0.56329	14.3282	7.85047	17.5379	16.2729	8.82755
ONT.11421.1	72.2395	72.2762	44.2045	38.867	12.8039	11.4953	3.31798	0.793799	0.259634
ONT.11421.2	5.58996	7.47685	2.10498	4.50632	0.609711	0.841121	0.473998	0	0
ONT.11425.2	1.28999	0.498457	0.526244	2.81645	9.45052	10.6542	15.1679	25.4016	52.1864
ONT.11430.1	170.279	187.918	144.191	96.8858	56.3983	69.5327	23.2259	34.1333	63.3506
ONT.11430.4	105.349	122.62	99.4602	67.5947	37.8021	44.0187	13.2719	19.0512	32.7138
ONT.11436.2	1.71999	1.99383	1.05249	0.56329	8.53596	3.36449	13.2719	5.55659	8.30828
ONT.11436.3	5.15997	3.98765	2.63122	3.37974	18.901	12.3364	30.8098	18.6543	14.5395
ONT.11448.2	34.3998	25.9197	35.7846	132.373	248.152	158.131	206.663	135.74	47.2533
ONT.1145.1	1.28999	1.49537	0	4.50632	3.96312	6.16822	5.21397	11.1132	8.04864
ONT.11466.2	30.5298	37.3842	24.7335	18.0253	10.3651	12.3364	7.58396	7.14419	7.78901
ONT.11466.3	38.6997	32.8981	31.5747	17.462	16.4622	10.9346	8.05796	6.35039	8.82755
ONT.11504.1	25.7998	16.9475	25.2597	46.1897	16.1573	19.3458	8.53196	3.57209	2.85597
ONT.11504.2	42.5697	39.3781	35.7846	50.1328	19.8156	20.1869	5.68797	1.5876	2.3367
ONT.1151.3	0	0	0	0	64.3245	40.6542	121.817	113.116	95.2856
ONT.1151.4	1.71999	0	0.526244	0	42.3749	37.0093	103.331	84.1426	65.947
ONT.1151.9	0	0	0	0	10.9748	5.04673	13.7459	12.3039	11.1642
ONT.11528.4	2.14999	3.98765	5.26244	6.75947	16.4622	17.1028	20.8559	17.0667	22.5881
ONT.11529.2	7.73995	1.99383	2.10498	16.3354	63.41	78.5047	91.9555	156.378	249.248
ONT.11529.3	8.16995	7.9753	31.5747	44.4999	97.8586	114.112	165.425	186.146	256.258
ONT.11529.5	9.02994	5.98148	5.26244	33.7974	80.4819	114.953	98.5915	171.46	300.915
ONT.11547.2	16.3399	9.47067	11.5774	16.3354	49.9963	38.4112	55.4577	55.9628	35.5698
ONT.11552.1	18.9199	22.929	48.4145	15.2088	10.0602	7.00935	4.26598	2.3814	0.778901
ONT.11555.4	61.0596	61.8086	54.7294	295.727	281.991	181.121	257.855	152.806	120.73
ONT.11555.6	5.15997	7.9753	5.78869	42.2467	38.7167	25.514	30.3359	19.0512	22.5881
ONT.11555.7	1.71999	0.996913	1.57873	15.7721	9.75538	8.69159	12.3239	5.55659	5.19267
ONT.11563.1	27.0898	28.412	34.2059	29.2911	19.8156	14.5794	7.10997	5.15969	2.59634
ONT.11572.1	0	0	0	0	6.40197	4.20561	9.00596	13.8915	29.8579
ONT.11573.2	20.2099	31.4028	25.2597	46.753	71.3362	54.1121	67.7817	60.7256	36.0891
ONT.11575.1	15.4799	26.9167	23.681	11.8291	5.18254	5.3271	1.89599	1.5876	1.81744
ONT.11575.2	63.2096	72.2762	77.8842	39.9936	10.3651	17.3832	0.473998	0.793799	0
ONT.11575.3	65.3596	72.7747	74.7267	38.867	15.5476	18.2243	3.31798	2.77829	0
ONT.11575.5	14.6199	24.9228	21.576	11.8291	6.40197	5.3271	0.473998	0	0
ONT.11588.2	51.5997	41.3719	49.467	21.405	7.01168	3.92523	0.473998	0	0
ONT.11598.1	10.7499	10.4676	9.99864	21.9683	38.1069	47.1028	49.7698	61.5194	35.8295
ONT.11599.3	29.6698	34.892	41.5733	23.0949	17.9865	15.7009	12.3239	8.73178	5.19267
ONT.1160.1	0.429997	0.498457	1.57873	5.6329	21.6447	15.9813	21.8039	30.9581	26.4826
ONT.11608.1	20.2099	15.9506	15.2611	10.1392	3.04856	2.52336	2.36999	2.3814	2.59634
ONT.11636.1	8.16995	4.48611	5.78869	16.3354	17.6816	22.4299	54.0357	52.7876	54.7827
ONT.11645.1	18.4899	20.9352	22.1023	7.88605	0.304856	0.280374	0	0	0
ONT.11647.1	5.15997	7.9753	6.31493	14.6455	18.5962	13.7383	19.4339	21.8295	21.5496
ONT.11650.1	13.7599	14.4552	12.1036	12.3924	5.18254	5.60748	0.947995	0.793799	1.29817
ONT.11660.1	3.00998	0.498457	0.526244	6.75947	22.2545	34.486	22.2779	45.6434	32.1946
ONT.11661.1	0.429997	0	2.10498	0.56329	7.92624	9.25234	5.68797	13.0977	5.71194
ONT.11669.1	21.9299	23.9259	25.786	25.348	6.70682	5.60748	0.947995	3.57209	2.85597
ONT.1167.1	28.8098	34.892	37.3633	26.4746	12.4991	12.8972	4.26598	3.96899	4.15414
ONT.1167.2	42.5697	51.341	63.1493	34.924	13.4136	12.3364	8.53196	3.57209	4.15414
ONT.1167.3	7.73995	13.9568	7.36742	6.19618	3.35341	3.08411	2.36999	1.1907	0.519267
ONT.11690.1	18.0599	12.4614	12.6299	131.81	420.091	292.71	596.289	314.344	159.155
ONT.11692.1	31.8198	1.49537	3.68371	33.7974	12.8039	23.5514	1.89599	1.9845	0
ONT.11699.1	0.429997	0	0	0	15.5476	10.0935	39.3418	42.4682	35.8295
ONT.1170.4	23.6498	27.9136	14.7348	18.0253	7.01168	8.69159	10.4279	5.15969	0.519267
ONT.11704.2	0.859994	0.498457	0	2.25316	4.26798	5.04673	9.95395	9.12868	5.19267
ONT.11706.1	4255.25	4974.1	4351.51	4606.02	2293.12	3416.07	2038.19	2703.28	455.917
ONT.11708.2	1.71999	1.49537	1.57873	5.06961	4.57283	5.88785	6.16197	7.54109	11.4239
ONT.11710.1	0	0	0	0	0.609711	3.64486	5.68797	6.35039	2.59634
ONT.11714.2	6.87995	4.48611	3.15747	20.2784	22.8642	14.0187	11.3759	6.35039	1.5578
ONT.1172.1	0	0.996913	0.526244	0	6.40197	1.96262	9.95395	7.54109	3.37524
ONT.11728.1	34.3998	28.9105	35.7846	57.4555	99.0781	86.0748	103.331	91.6837	59.1965
ONT.11734.1	35.2598	26.4182	52.6244	43.9366	21.9496	16.8224	18.9599	2.3814	0.259634
ONT.11751.1	0.859994	0	0	3.37974	2.7437	3.92523	6.63597	13.8915	9.34681
ONT.11766.1	10.7499	12.4614	9.4724	8.44934	4.26798	8.13084	2.36999	2.3814	0.519267
ONT.11772.2	35.2598	42.8673	29.9959	37.7404	24.0836	26.0748	9.00596	13.4946	6.23121
ONT.11775.3	1.28999	2.99074	3.15747	0	4.57283	4.20561	13.7459	7.14419	10.645
ONT.11783.1	0	0	0	0	1.21942	1.96262	4.73998	4.36589	6.49084
ONT.11783.3	0	0	0	0	10.0602	12.0561	54.5097	35.7209	51.6671
ONT.11783.4	0	0	0	0	2.13399	1.68224	8.05796	3.96899	12.4624
ONT.11790.1	14.1899	9.96913	11.5774	13.5189	6.09711	3.08411	1.42199	0.793799	1.03853
ONT.11800.1	2.57998	0.996913	1.05249	2.81645	3.96312	6.4486	8.05796	6.74729	9.86608
ONT.11800.20	4.72997	2.49228	1.57873	4.50632	5.18254	17.6635	14.2199	17.0667	22.0689
ONT.11800.3	10.3199	7.47685	5.78869	20.8417	20.7302	43.1776	29.3879	53.9783	67.7644
ONT.11800.32	5.15997	2.99074	5.26244	7.88605	11.2797	19.9065	17.0639	26.9891	32.1946
ONT.11833.4	92.0194	96.7006	114.721	94.0693	65.2391	58.3178	35.5498	40.8806	20.5111
ONT.11834.1	0.429997	0.498457	0.526244	1.68987	2.13399	4.76635	5.68797	22.6233	11.9432
ONT.11844.1	12.8999	12.4614	12.1036	6.75947	0.609711	1.68224	2.36999	2.77829	2.07707
ONT.11854.2	0.859994	0	0	0	5.18254	2.24299	6.63597	3.57209	3.63487
ONT.11854.3	0	0	1.57873	0.56329	13.1088	6.72897	7.58396	9.52558	11.1642
ONT.11859.1	1.71999	0.996913	1.57873	0.56329	9.45052	6.16822	15.6419	12.3039	5.19267
ONT.11863.4	54.6096	52.3379	75.2529	86.1833	170.719	232.71	260.699	294.102	345.832
ONT.11864.2	0.859994	3.4892	1.05249	4.50632	4.57283	5.60748	9.47995	17.4636	6.23121
ONT.11879.1	42.9997	47.8518	64.7281	39.4303	33.2293	31.4019	14.2199	7.14419	1.5578
ONT.11881.1	2.14999	2.99074	2.63122	10.7025	19.2059	14.5794	16.1159	15.4791	9.34681
ONT.11892.1	0	0	0	1.12658	1.52428	3.92523	5.68797	7.93799	3.89451
ONT.11892.2	1.28999	0.498457	1.57873	11.2658	20.1205	29.4392	38.3938	75.014	64.9084
ONT.1190.1	0	0	1.05249	2.25316	1.52428	0.560748	2.36999	4.76279	5.71194
ONT.11901.2	6.01996	4.48611	3.15747	5.6329	12.4991	11.7757	13.7459	32.9426	27.5212
ONT.11907.1	15.4799	13.4583	37.8896	5.06961	0.914567	0.841121	0.473998	0	0
ONT.11914.2	353.888	415.214	400.998	286.151	112.187	183.645	83.8976	153.6	81.525
ONT.11923.2	0.859994	0.996913	0	1.12658	14.6331	4.48598	21.3299	15.876	18.6936
ONT.11923.3	11.6099	11.4645	10.5249	22.5316	132.307	83.5514	205.241	209.563	265.605
ONT.11923.4	15.9099	15.9506	15.2611	24.7847	141.758	91.1215	207.137	190.115	238.084
ONT.11923.5	2.57998	2.49228	2.10498	1.68987	24.6933	15.1402	52.1397	42.8651	70.3607
ONT.11926.1	8.59994	7.47685	13.1561	8.44934	4.26798	2.24299	2.84399	2.3814	0.259634
ONT.11926.3	8.59994	5.98148	13.1561	8.44934	2.13399	1.96262	2.36999	0.793799	0.259634
ONT.11927.1	5.58996	9.47067	4.20995	3.94303	1.21942	1.68224	0	0	0.778901
ONT.11927.2	12.4699	12.4614	13.1561	6.75947	1.82913	4.76635	0	0.793799	2.59634
ONT.11932.1	28.8098	32.3997	38.4158	8.44934	3.04856	7.85047	0	2.77829	1.03853
ONT.11938.1	0.429997	0	0	2.81645	7.01168	3.92523	7.58396	3.96899	1.5578
ONT.11940.1	60.6296	148.042	142.612	17.462	5.79226	7.85047	1.89599	1.1907	0
ONT.11946.2	0	0	1.57873	5.06961	38.1069	26.0748	72.5216	36.1178	31.156
ONT.11961.1	25.3698	22.929	15.7873	51.8226	45.4235	55.7944	65.8857	113.116	222.506
ONT.11975.1	55.0396	47.3534	76.3054	60.272	45.7283	28.0374	27.0179	16.2729	15.3184
ONT.11984.1	0.859994	0	3.15747	0	3.96312	3.64486	14.2199	9.52558	13.7606
ONT.1199.1	120.829	109.66	87.8828	98.5757	81.0916	86.9159	51.1917	38.1023	12.7221
ONT.1199.6	482.027	514.407	397.314	501.891	343.877	393.925	251.219	201.228	71.9185
ONT.1199.7	539.646	515.404	416.259	494.005	345.096	377.103	207.137	189.321	61.0139
ONT.1199.8	114.809	107.168	101.565	99.7022	82.9207	93.3645	48.3478	42.8651	14.7991
ONT.1199.9	30.5298	38.3812	20.5235	28.7278	21.3399	20.7477	11.8499	11.1132	2.3367
ONT.1200.1	31.3898	34.892	25.2597	16.3354	8.53596	7.85047	14.2199	8.73178	18.9533
ONT.12004.2	8.16995	8.97222	13.1561	14.6455	30.7904	21.5888	34.6018	31.355	27.7808
ONT.12005.2	22.3598	10.966	18.4186	28.1645	44.8138	32.8037	48.3478	55.169	46.9937
ONT.1201.1	2.14999	0.498457	0.526244	46.753	49.9963	33.0841	40.2898	15.876	2.59634
ONT.12037.1	14.6199	10.966	7.89366	14.6455	10.9748	7.57009	2.84399	3.17519	0.778901
ONT.12051.2	24.0798	28.9105	31.0484	26.4746	21.3399	18.2243	10.9019	11.907	1.29817
ONT.12108.1	1.28999	0	1.57873	0	8.2311	3.92523	24.6479	16.2729	25.7037
ONT.12110.1	4.72997	0.996913	1.05249	10.1392	8.53596	5.88785	9.95395	12.7008	14.2799
ONT.12122.2	68.3695	94.7067	89.9878	34.924	16.4622	28.5981	6.16197	5.55659	14.7991
ONT.12122.3	59.7696	58.3194	72.0955	38.3037	10.9748	15.9813	2.84399	3.96899	12.4624
ONT.12125.2	32.6798	21.4336	33.6796	28.1645	12.4991	14.2991	16.5899	7.54109	2.85597
ONT.12130.1	4.72997	4.98457	6.84118	19.1518	25.6079	22.9907	18.4859	28.1798	16.8762
ONT.12130.10	0.429997	2.99074	2.10498	7.88605	9.45052	14.0187	8.53196	7.93799	4.41377
ONT.12130.3	80.4095	76.7623	57.8869	168.424	231.385	178.878	171.113	174.636	72.6974
ONT.12130.4	95.4594	89.2237	84.1991	203.911	233.824	197.103	188.651	196.068	104.373
ONT.12131.1	6.01996	3.4892	3.15747	3.37974	21.9496	15.1402	29.8619	31.7519	19.2129
ONT.12134.1	0.429997	0	0	2.81645	1.21942	2.80374	7.58396	14.2884	21.5496
ONT.12134.3	5.15997	4.98457	4.20995	7.32276	9.14567	48.2243	49.7698	137.724	214.457
ONT.12135.1	2.14999	1.99383	2.10498	2.81645	4.57283	15.7009	15.1679	35.324	48.0322
ONT.12137.1	0	0	0	3.37974	3.96312	4.48598	3.31798	6.74729	1.5578
ONT.12138.3	0.859994	0	0	18.5886	19.8156	9.53271	27.9659	9.92248	6.49084
ONT.12143.3	106.639	119.63	104.723	135.753	101.517	119.159	41.2378	43.6589	14.5395
ONT.12143.6	90.7294	99.1928	90.514	91.2529	65.8488	75.4206	35.0758	30.1643	11.4239
ONT.12143.8	3.00998	5.48302	2.10498	3.37974	2.7437	2.52336	0	0	0
ONT.12143.9	61.0596	64.7993	65.7805	60.8353	48.472	46.8224	15.6419	24.6078	8.04864
ONT.12172.1	10.3199	14.4552	9.99864	7.88605	6.70682	4.20561	5.21397	1.9845	0
ONT.12177.1	1397.49	1288.01	1164.58	1266.27	418.872	713.551	321.37	556.056	299.098
ONT.12177.2	1775.89	1498.86	1510.32	1768.73	529.229	983.551	431.812	526.288	196.802
ONT.12177.3	351.308	357.393	337.849	448.378	176.511	268.318	128.927	135.343	51.6671
ONT.12188.8	0.429997	0	0	0	0.609711	3.08411	4.26598	5.15969	5.19267
ONT.12198.1	0.429997	0.996913	1.57873	1.12658	5.4874	4.48598	8.53196	10.7163	11.6835
ONT.12198.3	1.71999	1.99383	2.10498	1.68987	7.31653	6.72897	9.47995	15.4791	15.0588
ONT.1220.3	37.4097	38.3812	65.2543	73.2276	45.1186	52.7103	14.2199	19.0512	3.63487
ONT.1220.5	30.9598	35.8889	38.9421	56.329	33.839	37.5701	12.7979	13.4946	2.59634
ONT.12208.2	6.44996	4.48611	6.84118	11.2658	15.8525	18.5047	18.9599	25.0047	22.0689
ONT.12208.4	2.14999	1.49537	1.57873	3.37974	12.8039	13.1776	15.6419	20.6388	12.7221
ONT.12208.5	0.429997	0.498457	0	0.56329	4.26798	1.96262	9.95395	5.15969	5.19267
ONT.1221.4	2.14999	3.4892	3.15747	3.94303	8.2311	12.8972	9.95395	14.6853	14.7991
ONT.12211.2	11.6099	10.4676	6.84118	9.57592	3.35341	4.20561	2.36999	1.5876	1.03853
ONT.12211.3	21.4999	22.4305	13.6824	19.1518	5.18254	3.36449	1.89599	1.9845	1.29817
ONT.12214.3	33.1098	34.3935	31.0484	15.7721	9.14567	7.85047	11.3759	4.36589	1.03853
ONT.12215.1	0	0.498457	0	18.0253	19.2059	9.53271	17.5379	5.15969	0.259634
ONT.12215.2	0.859994	0.498457	0	74.9175	78.3479	45.9813	76.3136	28.9736	3.89451
ONT.12215.5	2.57998	0	0	98.5757	103.956	66.729	103.805	33.7364	3.1156
ONT.12215.6	0	0	0	11.2658	20.7302	10.3738	21.3299	12.3039	1.29817
ONT.12216.4	6.01996	3.98765	3.68371	0.56329	0.304856	0.280374	0	0	0
ONT.12233.2	1.28999	1.49537	2.63122	2.81645	3.96312	6.16822	8.05796	13.8915	14.5395
ONT.12236.1	24.0798	23.4275	41.5733	27.6012	158.83	126.168	259.751	211.15	96.8434
ONT.12237.1	0	0	0	0	4.26798	2.80374	8.05796	6.35039	2.59634
ONT.12237.2	5.58996	1.49537	1.05249	1.68987	162.488	107.664	357.868	226.629	88.7947
ONT.12237.3	0	0.498457	0	0.56329	28.0467	13.4579	46.9258	36.1178	16.3569
ONT.12242.4	1.71999	1.99383	4.7362	9.01263	12.1942	13.1776	21.3299	18.2574	21.0303
ONT.12273.2	20.6399	19.4398	13.1561	14.0822	12.8039	9.81308	6.16197	5.15969	2.07707
ONT.12277.1	6.01996	7.47685	9.99864	7.32276	2.13399	4.48598	1.42199	1.1907	0.778901
ONT.12300.1	46.0097	40.375	45.7833	56.8922	141.453	125.888	211.403	231.392	362.189
ONT.12300.2	3.86997	0	1.05249	2.81645	10.0602	6.4486	15.6419	21.8295	28.8193
ONT.12304.1	13.7599	6.47993	8.41991	6.75947	1.21942	1.68224	2.36999	0	0.259634
ONT.1231.1	0.859994	0	0.526244	7.88605	6.09711	4.20561	4.73998	3.17519	0.259634
ONT.12320.1	0.859994	0.498457	0.526244	2.81645	3.04856	5.04673	5.21397	10.7163	5.45231
ONT.12325.2	3.43998	2.99074	2.63122	2.25316	14.0234	17.3832	21.3299	31.7519	13.2413
ONT.12334.3	35.2598	34.892	46.3095	47.3163	68.2876	58.0374	97.1695	103.988	103.334
ONT.1234.8	7.30995	8.47376	6.31493	12.3924	31.4001	25.514	38.3938	27.386	15.3184
ONT.12345.1	13.3299	15.4522	12.1036	7.32276	3.96312	4.76635	4.26598	2.3814	0
ONT.12360.1	24.0798	14.9537	21.576	16.8987	96.9441	75.7009	179.645	135.343	66.2066
ONT.12381.2	2.57998	2.49228	5.26244	10.1392	21.3399	22.9907	36.9718	54.3752	59.7158
ONT.12381.6	0.429997	1.49537	2.10498	0.56329	4.26798	4.48598	9.95395	12.3039	16.0973
ONT.12383.4	161.679	150.035	126.825	154.905	273.76	316.262	410.956	440.558	306.627
ONT.12383.7	3.00998	1.99383	3.68371	2.25316	10.9748	8.97196	20.3819	23.4171	10.3853
ONT.12383.9	35.6898	23.4275	25.786	28.1645	63.41	46.2617	101.909	102.003	42.0607
ONT.12391.2	5.15997	3.98765	3.68371	10.1392	18.2913	13.1776	31.7578	28.1798	45.9552
ONT.12439.2	36.1198	44.8611	37.8896	24.2214	10.3651	18.2243	3.31798	11.1132	2.85597
ONT.12456.3	4.29997	3.4892	3.15747	9.01263	17.3768	13.7383	19.4339	8.33488	1.81744
ONT.12458.2	3.00998	1.49537	3.15747	5.6329	17.9865	12.0561	15.6419	15.4791	8.04864
ONT.12462.1	9.02994	0.996913	1.05249	6.19618	92.0664	190.654	333.694	531.845	922.219
ONT.12462.3	2.57998	0.498457	0	1.12658	8.2311	26.6355	40.2898	61.1225	117.354
ONT.12474.1	10.3199	16.4491	17.8923	11.2658	8.84081	4.20561	4.73998	3.17519	0.778901
ONT.12482.1	10.7499	9.47067	11.0511	5.6329	2.43884	2.80374	0.947995	0.793799	0.519267
ONT.12490.1	113.519	207.856	240.494	144.765	57.9226	46.8224	7.10997	6.35039	0.519267
ONT.12490.2	27.9498	47.3534	40.5208	20.2784	8.84081	14.2991	1.89599	0.793799	0.519267
ONT.12495.1	3.86997	0	0	43.3733	179.56	97.8505	187.703	116.291	9.60645
ONT.12495.2	1.71999	0	0	29.2911	118.894	48.5047	98.5915	50.0093	2.85597
ONT.12496.1	1.28999	0.498457	0.526244	0.56329	6.40197	7.85047	15.1679	15.876	10.3853
ONT.12515.3	0	0	0	0	1.52428	4.48598	9.47995	27.7829	25.1845
ONT.1252.1	5.58996	6.47993	2.10498	1.68987	0.609711	0.841121	0	0	0
ONT.12537.1	14.6199	13.4583	9.99864	6.75947	3.04856	3.36449	2.36999	0.396899	1.03853
ONT.12539.1	0	0.498457	0	0.56329	10.9748	10.6542	21.3299	16.2729	22.0689
ONT.12539.2	1.28999	0	0	0.56329	41.7652	31.4019	96.6955	63.107	85.4195
ONT.12542.1	21.0699	17.9444	15.2611	25.348	14.6331	17.6635	6.16197	2.77829	1.5578
ONT.12568.1	0.429997	0	0	3.37974	4.26798	7.28972	10.4279	3.17519	2.59634
ONT.12578.3	9.45994	8.47376	14.2086	18.5886	58.8371	42.6168	100.014	76.6016	53.4845
ONT.12578.5	3.00998	3.4892	3.68371	1.68987	18.2913	12.0561	25.5959	22.2264	13.2413
ONT.126.1	66.2196	60.3132	1.05249	30.4176	3.96312	2.52336	0.947995	0	0
ONT.12601.2	9.02994	6.47993	6.31493	4.50632	4.87769	2.24299	1.42199	0	0
ONT.12622.1	78.2595	115.642	16.3136	24.7847	28.9613	19.9065	2.84399	1.1907	0.778901
ONT.12628.1	1.71999	1.49537	0.526244	0	5.4874	3.08411	8.05796	7.14419	8.30828
ONT.12647.3	16.3399	3.4892	0.526244	118.854	54.5691	76.8224	45.0298	25.0047	14.7991
ONT.12647.4	3.86997	0.996913	0	90.1263	48.1672	77.1028	46.4518	35.324	7.26974
ONT.12648.3	1.71999	0	0	19.7151	11.5845	15.4206	12.7979	4.76279	1.03853
ONT.12648.4	6.87995	0.498457	0	119.981	83.2256	113.832	69.6777	34.1333	9.08718
ONT.12649.2	8.59994	11.963	16.3136	10.1392	8.53596	5.60748	3.31798	1.1907	1.29817
ONT.12650.1	6.44996	2.49228	4.7362	1.68987	0.609711	0.280374	0.473998	0.396899	0
ONT.12651.1	25.3698	21.4336	24.2072	28.1645	11.2797	19.9065	5.68797	6.74729	5.45231
ONT.1266.1	20.6399	15.9506	27.3647	14.0822	4.57283	8.69159	3.79198	2.77829	0.778901
ONT.12664.2	4.29997	1.99383	2.10498	0.56329	9.45052	8.41121	8.53196	13.0977	12.7221
ONT.12664.4	12.4699	12.4614	4.20995	12.3924	35.3632	29.7196	36.4978	50.0093	49.59
ONT.12664.5	0	0.498457	0	1.68987	3.96312	6.16822	6.63597	9.92248	12.2028
ONT.12673.1	16.3399	26.9167	17.8923	6.75947	1.82913	5.88785	1.89599	2.77829	1.5578
ONT.12673.2	6.44996	11.4645	7.36742	1.12658	0.914567	1.1215	0.473998	1.9845	1.81744
ONT.12682.1	9.88993	7.47685	8.41991	25.9113	32.6195	36.1682	42.6598	76.6016	57.6387
ONT.12682.2	3.86997	2.99074	6.84118	5.06961	8.2311	7.00935	16.1159	17.4636	16.0973
ONT.12683.1	82.9894	90.7191	105.775	76.0441	58.2274	38.4112	40.7638	30.9581	12.9817
ONT.1276.1	187.909	137.076	211.024	291.784	42.3749	94.2056	5.68797	6.35039	0
ONT.1276.3	544.806	339.449	608.865	755.371	115.845	242.804	18.0119	15.4791	2.85597
ONT.1280.1	0	0	0	0	11.5845	6.16822	39.3418	17.0667	14.7991
ONT.1287.4	256.278	252.717	104.723	84.4934	22.5593	34.486	39.8158	32.5457	32.7138
ONT.1295.1	0.429997	0	0	0.56329	19.2059	12.6168	22.2779	21.0357	7.52938
ONT.13.2	0	0	0	1.68987	7.92624	3.64486	9.00596	7.93799	7.52938
ONT.1305.3	23.6498	25.4213	28.4172	30.4176	190.23	149.439	360.712	202.022	91.9103
ONT.1305.5	0.429997	0	0	0.56329	2.43884	2.24299	3.79198	4.36589	8.56791
ONT.1331.2	7.30995	4.98457	4.20995	13.5189	69.8119	52.9906	113.285	71.045	41.5414
ONT.1357.2	1.71999	1.99383	0.526244	1.68987	1.82913	1.96262	5.68797	13.0977	9.34681
ONT.1361.3	6.44996	13.9568	12.1036	15.2088	22.5593	14.8598	21.8039	40.4837	29.5982
ONT.1366.1	9.45994	8.47376	12.6299	12.3924	31.0953	20.7477	30.8098	34.9271	24.9248
ONT.1370.1	10.3199	7.47685	6.84118	0	0.304856	1.1215	0.473998	0.396899	0
ONT.1372.1	8.16995	9.47067	11.0511	9.57592	2.7437	1.1215	0.473998	0.396899	0
ONT.1376.3	8.16995	5.98148	11.5774	11.8291	20.1205	30	26.5439	38.1023	28.8193
ONT.1380.1	0	0	0	0.56329	1.52428	0.280374	5.21397	7.54109	5.19267
ONT.1397.1	0.429997	0.498457	0.526244	0	8.2311	13.7383	26.0699	43.6589	59.9754
ONT.1398.1	11.6099	12.9599	5.78869	7.88605	5.18254	4.76635	0.947995	0	0.259634
ONT.1400.3	6.44996	9.47067	5.78869	19.1518	38.1069	32.5234	32.2318	34.5302	21.0303
ONT.1412.3	10.7499	9.96913	7.36742	5.6329	1.82913	3.36449	2.84399	1.5876	0.778901
ONT.1418.1	17.6299	30.9043	9.99864	0.56329	0	0.560748	0	0	0
ONT.1449.1	1.71999	5.98148	4.7362	1.68987	0.914567	0.560748	0	0	0
ONT.1452.2	0	0.498457	0	1.12658	2.43884	2.24299	6.16197	8.73178	15.8377
ONT.1456.1	11.1799	4.98457	4.20995	23.6582	90.2372	69.8131	109.493	99.6217	30.6368
ONT.1456.2	6.01996	3.98765	10.5249	24.7847	71.0313	53.8318	75.3656	82.9519	11.1642
ONT.1456.3	0	1.49537	1.57873	1.68987	7.92624	10.3738	15.1679	14.2884	12.7221
ONT.1456.4	2.14999	2.49228	4.7362	9.01263	19.2059	15.4206	20.3819	20.2419	14.7991
ONT.1457.3	6.87995	6.47993	7.36742	12.3924	28.9613	25.514	36.9718	25.0047	21.29
ONT.146.1	1.28999	0.996913	2.63122	5.06961	1.52428	10.6542	15.6419	27.7829	41.5414
ONT.1461.1	17.6299	27.9136	8.94615	8.44934	0.609711	0.841121	1.42199	0.793799	0.519267
ONT.1461.2	15.4799	17.9444	8.94615	1.68987	0.304856	2.80374	0.947995	0	0.519267
ONT.1461.4	8.16995	9.47067	2.10498	0.56329	0	0.560748	0.473998	0	0
ONT.147.1	0	0	0	0	0	0.560748	3.79198	8.73178	5.19267
ONT.1479.1	4.72997	2.49228	2.10498	13.5189	31.0953	28.3178	37.9198	31.7519	20.7707
ONT.1479.2	3.43998	0	0.526244	4.50632	12.1942	13.4579	15.6419	15.0822	6.49084
ONT.1484.1	50.7397	56.824	48.9407	49.5695	39.9361	33.0841	22.7519	19.4481	3.1156
ONT.1484.2	47.7297	55.8271	52.0982	43.3733	48.7769	34.486	25.1219	21.8295	1.29817
ONT.1484.4	49.8797	59.3163	55.2557	79.4238	47.8623	54.9533	31.2838	17.0667	4.67341
ONT.150.1	25.7998	21.4336	26.8385	13.5189	3.35341	5.3271	2.84399	1.1907	0.259634
ONT.1520.2	98.4693	71.2793	51.5719	59.1454	23.7787	45.9813	7.58396	13.8915	11.1642
ONT.1523.2	297.988	310.04	321.009	256.297	258.518	258.785	132.245	128.992	21.0303
ONT.1563.1	3.86997	3.4892	2.63122	3.37974	12.8039	10.6542	17.0639	11.1132	10.9046
ONT.1565.3	0.429997	0.498457	0	3.37974	2.7437	6.16822	6.16197	7.93799	10.9046
ONT.157.2	3.00998	0.996913	0.526244	5.6329	3.04856	4.76635	9.00596	10.7163	16.3569
ONT.157.3	6.01996	4.48611	5.26244	9.01263	22.5593	32.243	40.7638	50.4062	39.724
ONT.1570.1	0	0	0	0	3.35341	1.96262	6.16197	7.93799	5.97158
ONT.1582.1	15.9099	17.446	14.7348	6.19618	3.04856	4.48598	1.42199	0.793799	0
ONT.1582.2	7.73995	2.99074	4.20995	4.50632	2.13399	1.68224	0.473998	0.396899	0
ONT.1597.1	80.8395	64.3009	87.8828	73.7909	28.9613	35.0467	10.9019	7.93799	0.519267
ONT.1597.4	9.02994	7.47685	14.2086	10.7025	5.79226	4.76635	0.947995	0.793799	0.259634
ONT.1618.1	2.14999	2.99074	8.41991	29.8543	26.8273	18.785	10.9019	14.2884	7.01011
ONT.1619.1	93.7394	216.829	429.942	9.01263	0.304856	1.40187	0	0	0
ONT.162.1	0	0	0	2.81645	7.31653	6.16822	8.53196	4.36589	1.29817
ONT.1620.1	92.0194	215.333	462.569	3.94303	0.304856	1.1215	0	0	1.03853
ONT.1622.2	72.2395	68.2885	59.9919	38.867	18.5962	13.4579	19.4339	18.2574	10.9046
ONT.1623.1	9.02994	9.47067	4.7362	1.12658	0	0	0	0	0.259634
ONT.1626.1	65.7896	30.9043	16.3136	533.435	734.702	577.29	496.75	481.836	541.336
ONT.1626.10	9.45994	5.48302	4.7362	53.5125	75.6042	72.3364	50.2438	61.5194	75.0341
ONT.1626.11	33.5398	13.9568	8.94615	181.943	295.71	217.009	196.235	227.82	189.013
ONT.1626.12	0.859994	0.996913	0.526244	9.57592	14.0234	9.53271	8.53196	7.14419	16.3569
ONT.1626.14	1.28999	0.996913	0.526244	14.0822	20.7302	18.2243	11.8499	11.907	16.3569
ONT.1626.16	0.429997	0	1.05249	11.2658	18.901	15.7009	11.8499	11.5101	15.8377
ONT.1626.17	2.14999	0	1.57873	7.88605	9.75538	11.4953	6.16197	10.7163	11.6835
ONT.1626.19	2.14999	0	1.05249	6.75947	8.2311	12.3364	9.95395	8.73178	11.9432
ONT.1626.21	1.28999	0.996913	0.526244	12.3924	15.8525	16.2617	9.47995	11.1132	18.1744
ONT.1626.4	19.7799	4.98457	4.20995	121.671	171.024	173.551	118.499	140.105	130.336
ONT.1626.5	0	0	0	2.25316	3.65827	5.3271	1.89599	4.76279	2.85597
ONT.1626.6	4.29997	2.49228	3.15747	31.5442	36.5827	37.8505	25.5959	25.4016	28.0404
ONT.1626.7	1.28999	0.996913	0.526244	2.81645	8.53596	7.85047	4.26598	6.74729	7.52938
ONT.1626.9	2.57998	0.996913	1.57873	15.2088	21.3399	17.9439	13.7459	15.876	13.2413
ONT.1634.1	1.28999	1.99383	5.26244	4.50632	19.8156	20.1869	32.7058	50.0093	59.1965
ONT.1634.2	0	0.498457	0	2.25316	5.18254	5.3271	5.68797	10.7163	12.4624
ONT.1634.3	2.14999	1.99383	4.20995	9.57592	11.5845	20.7477	31.7578	40.0868	56.6001
ONT.1634.8	1.71999	1.99383	1.57873	6.19618	11.5845	14.0187	25.5959	40.4837	58.4176
ONT.1634.9	0.859994	0.996913	0	1.12658	1.82913	2.52336	6.63597	8.33488	11.1642
ONT.165.3	12.8999	15.4522	20.5235	20.8417	10.9748	9.81308	0.473998	0.793799	0.519267
ONT.1658.5	16.3399	11.963	18.4186	19.7151	37.4972	35.6075	51.1917	69.0605	81.2654
ONT.166.3	2.57998	0	0.526244	1.12658	4.87769	3.64486	14.2199	36.9116	52.7056
ONT.1663.2	26.2298	23.4275	23.681	33.2341	40.8506	57.1963	47.3998	69.0605	75.813
ONT.1669.1	0.859994	1.49537	2.10498	2.81645	9.45052	7.57009	7.58396	9.12868	8.56791
ONT.167.1	0.859994	1.49537	1.05249	0	1.82913	4.20561	6.16197	9.52558	9.86608
ONT.1674.1	6.87995	2.99074	10.5249	4.50632	20.7302	22.4299	37.4458	31.355	13.2413
ONT.1674.2	4.72997	2.99074	12.1036	10.7025	24.0836	24.1121	50.7178	48.8186	26.223
ONT.1675.2	0	0	0.526244	0	6.40197	4.76635	7.58396	9.52558	2.3367
ONT.1675.3	1.28999	0.498457	1.05249	0.56329	21.035	13.7383	51.6657	28.5767	10.9046
ONT.168.1	36.1198	33.895	26.3122	54.6391	91.1518	93.6449	127.505	140.899	127.74
ONT.168.2	0.859994	1.99383	1.57873	5.6329	6.70682	5.3271	9.95395	10.3194	13.501
ONT.1697.1	7.30995	9.96913	6.84118	4.50632	0.914567	1.1215	0.947995	0.396899	0
ONT.170.1	0	0	0	0	0	1.68224	4.73998	11.5101	7.52938
ONT.1724.1	18.9199	20.4367	41.0471	5.6329	1.82913	2.24299	1.89599	3.17519	0.259634
ONT.1729.2	18.9199	22.929	16.8398	25.348	45.7283	42.0561	44.5558	59.9318	51.1478
ONT.1729.4	9.02994	4.98457	8.41991	6.19618	51.2157	31.9626	61.1457	80.5706	67.5048
ONT.1742.1	7.30995	3.4892	7.36742	8.44934	15.8525	12.0561	3.79198	2.77829	0
ONT.1745.2	0.429997	0	0	6.75947	5.4874	4.76635	6.63597	1.5876	0.519267
ONT.1751.1	0.859994	0.498457	0	0	2.7437	7.57009	9.47995	32.5457	18.9533
ONT.1757.1	18.0599	18.4429	29.9959	2.81645	0.304856	3.64486	2.84399	2.3814	3.89451
ONT.1757.2	115.669	115.642	199.447	30.4176	4.87769	19.3458	6.16197	18.6543	32.9735
ONT.176.1	2.14999	3.4892	3.68371	4.50632	5.4874	8.97196	13.2719	26.9891	28.0404
ONT.1767.2	14.6199	18.4429	16.3136	38.867	83.2256	90.8411	87.6896	102.4	63.8699
ONT.1767.3	13.3299	6.97839	2.63122	15.2088	29.8758	35.8878	36.9718	43.262	27.0019
ONT.1779.5	18.4899	20.4367	41.0471	28.7278	57.3128	66.729	68.2557	89.6992	47.513
ONT.1790.2	119.539	129.599	148.401	114.911	45.1186	58.0374	27.0179	17.0667	3.89451
ONT.1790.4	37.8397	48.8487	57.3606	34.3607	19.2059	17.3832	6.63597	5.15969	0.519267
ONT.1790.5	9.45994	10.4676	12.6299	8.44934	3.04856	5.3271	3.31798	0.793799	0.259634
ONT.1792.1	9.45994	12.4614	13.6824	12.9557	6.70682	8.97196	2.84399	3.96899	0.778901
ONT.1802.3	147.919	134.085	147.875	64.7783	17.3768	61.1215	48.3478	90.493	238.603
ONT.1813.1	9.02994	14.9537	15.2611	9.01263	3.96312	4.20561	4.26598	2.3814	0.778901
ONT.1813.2	9.45994	9.47067	21.0498	7.88605	5.18254	4.48598	2.36999	0.793799	0.519267
ONT.1815.1	1.71999	1.99383	0.526244	1.12658	9.75538	7.57009	10.9019	14.2884	5.71194
ONT.1824.2	64.9296	67.7901	81.5679	160.538	189.925	185.327	182.489	156.775	30.6368
ONT.1824.3	91.5894	101.685	104.196	254.044	245.714	232.15	244.583	193.687	22.3285
ONT.1836.1	77.8295	98.1959	91.5665	168.987	237.482	286.822	281.081	407.219	221.468
ONT.1837.1	17.1999	3.98765	6.84118	448.378	630.746	379.346	679.713	321.092	108.787
ONT.184.1	10.7499	18.9413	11.5774	0	0.304856	0.280374	0	0	0
ONT.184.2	22.3598	45.3595	14.2086	0	0	1.68224	0	0	0
ONT.1845.2	5.58996	3.4892	4.20995	1.68987	4.57283	10.9346	21.3299	39.6899	32.4542
ONT.1850.2	0.429997	0	0	8.44934	21.3399	16.2617	23.2259	14.6853	5.45231
ONT.1850.3	0.429997	0	0	1.68987	21.6447	14.8598	25.1219	19.845	9.08718
ONT.186.1	37.8397	36.3873	59.4656	47.3163	86.8838	73.1776	109.493	124.229	132.154
ONT.186.4	7.30995	5.48302	8.94615	11.8291	18.2913	17.6635	27.0179	24.2109	29.8579
ONT.186.5	2.57998	2.49228	1.05249	1.12658	5.18254	7.57009	9.95395	9.52558	16.0973
ONT.1863.2	9.02994	7.47685	5.26244	0.56329	0.609711	0.841121	1.42199	0.396899	0.519267
ONT.1878.1	7.30995	5.48302	2.63122	2.81645	7.01168	25.2336	46.4518	71.8388	17.3955
ONT.1879.1	516.427	895.228	820.415	168.987	15.2428	30.2804	3.31798	3.57209	2.59634
ONT.1883.2	21.0699	44.8611	48.9407	13.5189	6.09711	11.4953	4.26598	3.17519	2.07707
ONT.1883.4	3.43998	7.47685	11.0511	1.68987	0.304856	0.841121	0	0	0.259634
ONT.1888.1	3.00998	1.99383	4.7362	4.50632	4.57283	9.53271	22.7519	35.324	42.8396
ONT.1888.2	0.859994	0.498457	0	1.12658	0.609711	1.1215	3.79198	4.76279	7.78901
ONT.1892.1	9.88993	0.996913	3.68371	8.44934	8.2311	13.1776	43.6078	47.231	15.0588
ONT.1894.1	1.28999	0.498457	3.68371	0.56329	6.09711	4.76635	11.3759	26.1954	9.34681
ONT.1907.1	10.7499	7.9753	7.36742	31.5442	149.074	84.9533	167.795	136.93	147.991
ONT.1907.2	5.15997	1.99383	2.63122	7.32276	24.9982	15.1402	38.3938	28.5767	16.6166
ONT.1913.1	6.87995	9.47067	4.7362	2.25316	21.6447	15.7009	25.5959	31.355	23.6267
ONT.1916.1	4.29997	6.47993	3.68371	1.12658	0	0.560748	0	0	0
ONT.1916.11	10.7499	8.47376	3.68371	3.94303	1.21942	1.1215	0	0	0.259634
ONT.1916.2	120.399	120.128	56.8344	31.5442	10.0602	10.6542	1.42199	1.9845	1.5578
ONT.1916.3	232.198	243.745	131.561	63.0884	17.9865	22.1495	0.947995	1.9845	2.07707
ONT.1930.1	4.72997	3.4892	1.57873	6.19618	11.5845	12.0561	15.6419	29.3705	25.9634
ONT.1930.2	18.4899	19.9383	14.2086	20.2784	41.4604	69.8131	83.8976	100.416	94.247
ONT.1938.1	11.6099	10.966	19.9973	11.2658	1.82913	5.60748	5.21397	3.17519	1.29817
ONT.1939.1	367.218	332.969	171.029	543.011	764.273	859.065	444.61	572.329	296.761
ONT.1939.4	44.2897	35.3904	19.9973	69.2846	81.7013	99.8131	50.2438	66.2822	32.9735
ONT.1939.5	12.4699	11.4645	4.20995	26.4746	29.8758	29.4392	16.1159	20.6388	8.56791
ONT.1943.1	13.7599	12.4614	19.9973	6.19618	2.7437	5.04673	3.31798	3.57209	6.75048
ONT.1952.3	5.58996	7.47685	7.36742	11.2658	15.8525	12.8972	22.7519	24.2109	26.7423
ONT.1952.5	21.4999	16.4491	17.3661	27.0379	48.472	45.7009	64.4637	66.6791	88.0158
ONT.1952.6	12.0399	9.96913	5.26244	9.01263	14.9379	18.5047	23.6999	26.9891	34.012
ONT.1961.1	274.768	295.585	158.4	206.164	125.905	140.748	69.2037	42.8651	41.801
ONT.1961.8	52.0297	52.3379	23.1548	36.6138	22.2545	26.3551	9.47995	7.14419	8.04864
ONT.199.2	101.479	125.113	104.196	76.6074	31.705	45.1402	18.4859	16.6698	44.9166
ONT.1991.1	9.88993	13.9568	8.41991	4.50632	3.65827	3.36449	2.36999	1.5876	1.81744
ONT.1992.1	1099.93	2614.9	3350.07	424.157	11.8894	33.0841	0.947995	1.5876	4.93304
ONT.1992.2	813.985	1998.81	1899.22	245.031	12.8039	25.7944	1.42199	4.36589	2.07707
ONT.1992.3	4.29997	9.96913	14.7348	1.68987	0.304856	0	0	0	0
ONT.1992.4	43.4297	75.7654	109.459	15.7721	0.914567	0.560748	0	0	0
ONT.1993.1	19.3499	58.8179	72.6217	11.8291	0.304856	1.1215	0	0.396899	0
ONT.1993.3	58.9096	123.617	216.286	24.7847	1.52428	5.3271	0.473998	1.1907	0.519267
ONT.1998.1	0	0	0	0	0.914567	1.40187	1.89599	5.55659	4.41377
ONT.1998.2	0.429997	0	0.526244	1.68987	1.21942	2.52336	14.6939	28.5767	16.8762
ONT.2000.1	49.8797	40.8734	38.4158	32.6708	15.8525	17.1028	4.73998	9.52558	2.85597
ONT.2001.2	533.196	484.001	373.107	310.373	234.739	244.206	234.629	163.522	85.4195
ONT.2004.1	5.58996	7.9753	24.2072	0	0	0	0	0	0
ONT.2007.2	275.628	314.028	200.499	138.569	117.979	137.103	111.863	121.451	191.61
ONT.2018.1	37.8397	41.8703	55.7819	19.1518	9.45052	8.97196	3.31798	5.15969	3.63487
ONT.2024.1	6.44996	4.98457	4.20995	3.37974	11.8894	17.1028	56.8797	85.3333	86.7177
ONT.2049.1	13.3299	2.49228	2.63122	27.0379	147.855	300.561	433.708	1063.69	2161.71
ONT.2049.2	10.3199	7.47685	3.15747	6.19618	81.3964	93.0841	126.557	192.893	105.411
ONT.2049.6	0.429997	0	0.526244	0.56329	4.87769	3.36449	6.16197	5.55659	2.85597
ONT.2054.2	3.00998	0	0.526244	21.9683	57.008	71.2149	36.0238	27.386	1.29817
ONT.2055.2	0	0	0.526244	5.6329	16.4622	19.9065	11.8499	9.12868	0.778901
ONT.2062.5	29.2398	18.9413	25.786	10.7025	4.87769	8.41121	10.4279	5.15969	4.41377
ONT.2065.1	7.73995	10.966	15.2611	12.9557	2.13399	3.64486	3.79198	2.3814	0
ONT.2072.1	6.44996	8.97222	15.7873	0	0	0.280374	0	0.793799	0
ONT.21.1	7.30995	13.9568	12.1036	18.0253	4.57283	5.04673	0.473998	4.36589	0.519267
ONT.211.1	2.14999	1.99383	3.68371	8.44934	13.7185	10.0935	23.6999	16.6698	31.6753
ONT.2117.1	59.7696	60.8117	73.6742	54.6391	32.9244	31.1215	19.9079	19.4481	2.3367
ONT.2119.1	4.72997	2.99074	1.57873	29.8543	26.5224	16.8224	17.5379	5.95349	1.29817
ONT.2125.1	29.2398	31.4028	33.1534	46.1897	94.8101	100.654	107.123	109.544	52.446
ONT.2133.1	41.2797	44.8611	38.4158	39.4303	35.6681	27.1963	22.2779	13.8915	5.97158
ONT.2139.1	10.3199	11.4645	9.4724	29.2911	29.8758	28.8785	20.3819	27.7829	62.3121
ONT.2141.1	0.859994	2.99074	0.526244	1.12658	6.70682	7.00935	10.4279	13.8915	17.9147
ONT.215.1	34.3998	34.3935	50.5195	37.1771	18.5962	15.9813	16.1159	11.1132	0
ONT.215.2	41.7097	59.3163	79.4629	27.0379	26.2176	22.1495	23.2259	5.15969	0
ONT.215.4	9.45994	11.963	18.4186	8.44934	6.70682	6.16822	3.79198	2.3814	0.519267
ONT.216.1	0.859994	0	0	14.6455	14.9379	13.4579	16.5899	7.54109	1.03853
ONT.2165.2	46.4397	58.3194	46.3095	54.6391	33.5341	34.486	23.2259	14.6853	3.37524
ONT.2173.1	0	0	0	0	0	0	2.36999	7.14419	4.93304
ONT.2192.1	0.429997	0.498457	0	5.6329	9.14567	4.76635	10.4279	7.14419	4.67341
ONT.22.1	6.01996	5.98148	12.1036	24.2214	48.1672	34.486	32.2318	30.9581	7.52938
ONT.2209.1	33.1098	29.9074	41.0471	61.3986	102.127	106.542	56.8797	126.611	369.978
ONT.2212.2	19.3499	14.4552	20.5235	23.0949	57.3128	60	87.2156	114.307	62.0525
ONT.222.1	1.28999	0.498457	0.526244	0	27.437	28.3178	58.3017	66.2822	31.9349
ONT.2227.1	0.429997	0	0.526244	18.0253	19.2059	10.9346	9.47995	3.57209	0.519267
ONT.2231.1	2.14999	2.99074	7.36742	1.12658	1.21942	0.560748	0	0	0
ONT.2245.1	7.30995	8.47376	7.36742	15.2088	20.4253	17.3832	28.9139	25.4016	17.1358
ONT.2254.3	5.58996	8.47376	31.5747	28.7278	31.4001	57.1963	41.2378	51.5969	49.59
ONT.2260.2	1.28999	1.49537	1.05249	10.1392	16.7671	12.0561	19.9079	14.2884	14.2799
ONT.2272.1	0	0.996913	1.57873	0.56329	14.0234	9.53271	42.6598	23.814	25.9634
ONT.2279.3	86.4294	70.2824	72.6217	52.9492	18.2913	17.3832	8.05796	4.76279	2.3367
ONT.2279.4	14.1899	18.9413	15.2611	7.88605	3.96312	3.92523	1.42199	1.1907	0
ONT.228.1	2.14999	0.996913	0.526244	3.37974	11.2797	5.88785	14.6939	15.0822	10.645
ONT.2286.6	8.16995	9.47067	17.8923	4.50632	0.609711	0.841121	0	0	0
ONT.2297.1	3.43998	0	1.57873	14.0822	23.169	26.6355	40.7638	108.353	87.7562
ONT.2316.3	29.6698	41.3719	42.0995	21.405	7.62139	10.9346	5.68797	5.15969	4.93304
ONT.2316.4	2.57998	3.4892	2.10498	2.81645	8.2311	7.57009	13.2719	9.92248	17.1358
ONT.2332.1	8.59994	0	0	105.898	290.222	183.645	415.696	212.341	64.9084
ONT.2341.3	10.7499	12.4614	5.26244	5.06961	2.13399	1.96262	1.89599	1.9845	0
ONT.2345.1	2.14999	1.49537	1.57873	7.32276	3.65827	6.72897	9.95395	11.907	8.82755
ONT.2371.1	10.3199	11.963	8.94615	25.348	36.2778	31.9626	34.1278	41.2775	51.9267
ONT.2371.11	5.15997	8.97222	4.7362	15.7721	20.4253	21.8692	18.4859	28.1798	37.1276
ONT.2371.13	9.02994	7.9753	11.5774	25.9113	41.7652	44.2991	50.2438	59.138	68.5433
ONT.2371.14	7.30995	6.97839	8.94615	21.405	30.7904	28.3178	29.8619	44.0558	42.8396
ONT.2371.2	9.88993	12.9599	15.2611	28.1645	51.5206	44.2991	41.7118	61.5194	85.9388
ONT.2371.6	58.0496	67.7901	62.6231	167.86	293.576	273.925	301.463	433.811	545.231
ONT.2371.8	23.6498	21.9321	17.8923	42.2467	58.8371	63.6449	73.4696	103.591	137.865
ONT.2374.1	14.6199	18.9413	17.3661	1.68987	2.43884	2.80374	1.42199	1.5876	1.5578
ONT.2382.1	27.9498	22.929	23.1548	25.348	16.4622	14.2991	14.2199	4.76279	0.778901
ONT.2386.3	36.9798	33.3966	39.9946	38.3037	22.5593	19.9065	7.58396	3.57209	0.519267
ONT.2387.1	136.309	123.119	99.4602	77.734	42.3749	40.6542	12.3239	10.3194	1.81744
ONT.2389.1	38.6997	27.4151	17.8923	21.9683	17.3768	11.215	2.84399	3.17519	0
ONT.2396.2	2.14999	1.99383	2.63122	4.50632	5.79226	8.13084	8.05796	10.7163	11.9432
ONT.2401.1	0	0.498457	0	0	15.8525	12.6168	29.3879	21.4326	14.7991
ONT.2401.2	0.429997	0	0	0	7.92624	5.88785	20.8559	15.876	11.1642
ONT.2402.1	13.3299	14.4552	16.3136	8.44934	8.2311	6.4486	7.58396	2.77829	0
ONT.2433.1	117.819	110.159	89.4615	94.6326	60.0565	72.8972	29.8619	17.4636	7.78901
ONT.2433.2	147.489	129.1	83.6728	113.784	61.8857	79.0654	36.0238	21.4326	10.645
ONT.2440.2	9.02994	5.48302	9.4724	3.94303	1.52428	1.96262	0	0	2.3367
ONT.2464.1	14.1899	4.48611	3.68371	0	0.609711	0	0	0	0
ONT.2465.1	16.7699	14.9537	7.89366	8.44934	3.96312	3.36449	0	0.396899	0
ONT.2470.1	8.59994	9.96913	9.4724	0.56329	0	0.280374	0	0	0.259634
ONT.2478.3	20.6399	16.9475	9.4724	5.6329	7.01168	6.4486	6.63597	3.96899	1.5578
ONT.2486.2	2.14999	0.498457	1.05249	0	3.96312	2.52336	10.4279	15.0822	9.60645
ONT.2496.1	2.14999	1.99383	1.05249	45.0632	82.0061	44.5794	74.8916	29.3705	3.37524
ONT.2506.1	12.4699	8.47376	7.89366	15.2088	61.5808	64.486	111.863	144.471	101.517
ONT.2517.3	45.1497	38.8796	41.0471	41.6834	20.1205	29.4392	92.4295	81.7612	111.902
ONT.2525.1	35.2598	32.3997	38.9421	21.9683	14.3282	12.6168	12.7979	6.74729	1.5578
ONT.2525.2	35.2598	31.9012	30.5222	23.6582	19.5108	14.8598	9.95395	10.3194	0.259634
ONT.2531.6	0	0.498457	0	1.68987	5.18254	3.64486	8.05796	9.52558	6.23121
ONT.2532.1	8.16995	10.966	23.681	16.8987	32.6195	29.7196	48.3478	46.4372	55.8212
ONT.2532.3	10.7499	11.4645	26.3122	21.9683	54.874	58.5981	95.7475	88.5085	102.555
ONT.2532.4	19.7799	12.9599	24.2072	38.867	62.1905	61.4019	110.441	88.9054	103.594
ONT.2542.4	3.43998	1.49537	3.68371	11.2658	34.1438	26.3551	36.0238	34.1333	10.3853
ONT.2543.5	4.72997	2.99074	2.63122	6.19618	13.4136	11.215	22.2779	23.814	23.8863
ONT.2546.8	0.859994	0.996913	1.57873	0.56329	2.7437	3.64486	6.63597	8.73178	13.501
ONT.2553.4	90.2994	89.7222	54.2032	229.822	217.667	226.262	112.811	117.085	27.7808
ONT.257.3	5.15997	6.97839	5.78869	6.75947	22.5593	19.0654	37.9198	42.8651	50.6286
ONT.257.4	6.01996	10.4676	9.4724	8.44934	35.0584	30.2804	66.8337	71.045	74.5149
ONT.2580.1	7.73995	12.9599	28.4172	2.81645	1.21942	0.841121	0	0.793799	0
ONT.2581.1	72.6695	89.7222	96.3027	75.4808	38.4118	52.7103	29.3879	28.1798	23.1074
ONT.2583.1	20.6399	20.4367	26.8385	12.9557	23.169	13.4579	15.1679	6.35039	0
ONT.26.1	44.2897	35.3904	44.7308	21.405	10.3651	17.1028	7.58396	5.55659	1.29817
ONT.2600.1	11.6099	18.9413	26.8385	11.2658	1.82913	5.3271	1.42199	1.9845	4.41377
ONT.2600.2	13.3299	12.9599	26.3122	11.8291	2.43884	3.92523	0.473998	1.9845	2.59634
ONT.2606.1	15.4799	22.4305	15.2611	7.32276	2.43884	3.36449	0.473998	1.1907	0.778901
ONT.2608.2	19.7799	11.963	10.5249	16.3354	20.7302	43.7383	31.7578	49.2155	56.0809
ONT.261.1	0	0	0	0	0	1.1215	2.36999	9.12868	5.45231
ONT.2621.1	30.0998	21.9321	42.6258	20.8417	14.6331	10.3738	7.58396	4.76279	1.29817
ONT.2630.1	37.8397	76.7623	36.8371	6.75947	1.52428	2.24299	0.947995	0	0
ONT.2633.2	4.29997	0	1.05249	27.0379	184.438	108.505	342.7	225.836	228.478
ONT.2633.4	0.859994	0	0	8.44934	67.3731	37.2897	116.603	88.5085	83.6021
ONT.2642.1	18.0599	18.4429	9.4724	27.6012	7.31653	12.8972	6.63597	3.17519	1.81744
ONT.2647.2	23.2198	21.9321	22.6285	14.0822	3.35341	7.57009	3.79198	6.74729	3.1156
ONT.2649.1	53.7496	51.341	106.828	52.3859	171.939	196.822	209.981	255.206	205.111
ONT.2649.2	13.3299	8.47376	19.471	6.75947	18.901	31.1215	35.0758	48.8186	35.5698
ONT.2650.2	0.429997	0	1.57873	0	2.13399	7.28972	14.2199	17.4636	11.9432
ONT.266.1	4.29997	18.9413	7.89366	0	0	0	0	0	0
ONT.2661.1	0	0.996913	0	0.56329	2.43884	4.76635	5.21397	23.814	21.5496
ONT.267.1	27.0898	20.9352	41.5733	29.8543	25.303	15.7009	9.95395	9.12868	5.97158
ONT.268.1	11.6099	12.9599	38.4158	25.348	140.843	85.514	148.835	152.409	121.509
ONT.2682.1	0.859994	0	1.05249	5.6329	5.4874	4.76635	25.1219	35.7209	28.3001
ONT.2682.2	1.28999	2.49228	1.05249	5.06961	7.31653	6.16822	36.0238	48.8186	30.8964
ONT.27.1	371.518	1036.79	1684.51	151.525	7.92624	21.8692	0.473998	4.36589	9.86608
ONT.2706.2	7.30995	8.97222	8.41991	16.3354	13.4136	18.785	24.6479	34.5302	45.4359
ONT.272.1	16.7699	55.3287	82.6204	9.01263	1.21942	1.40187	0	0	1.29817
ONT.273.1	3.43998	7.47685	8.41991	0	0	0	0	0	0
ONT.2732.1	30.9598	33.3966	39.9946	14.0822	10.0602	12.0561	9.47995	11.1132	4.93304
ONT.2732.2	32.6798	32.8981	28.9434	14.6455	9.14567	8.41121	5.68797	9.52558	2.85597
ONT.2733.1	0	0	0	0	0	0.841121	9.47995	11.1132	5.45231
ONT.2738.3	3.00998	5.48302	3.15747	5.06961	13.4136	7.85047	17.5379	16.6698	10.1257
ONT.275.1	12.4699	11.963	13.1561	8.44934	5.4874	5.60748	1.89599	1.9845	0
ONT.2752.3	0.859994	0.498457	0.526244	3.37974	6.70682	5.88785	10.9019	10.3194	4.41377
ONT.2755.1	0.859994	0	1.05249	9.57592	9.75538	3.92523	5.21397	1.1907	0.259634
ONT.2756.1	2.57998	3.4892	7.89366	0.56329	0	0	0	0	0
ONT.2797.1	0.429997	0	0.526244	2.25316	5.18254	4.48598	6.16197	18.2574	22.8478
ONT.2806.3	38.2697	34.3935	51.5719	77.734	83.2256	77.3832	112.811	114.307	166.166
ONT.2809.1	16.7699	11.963	9.99864	15.7721	24.9982	27.4766	32.7058	67.4729	44.9166
ONT.281.1	36.9798	41.3719	42.0995	23.6582	18.901	17.6635	6.16197	9.12868	5.71194
ONT.2825.2	7.30995	0	0.526244	2.81645	197.546	123.925	295.301	215.913	93.2085
ONT.2825.4	0.429997	0	0.526244	0	7.01168	2.52336	11.8499	6.74729	7.26974
ONT.2839.1	1.71999	4.48611	6.84118	1.68987	9.45052	8.41121	20.3819	27.386	15.578
ONT.2840.5	52.4596	62.8055	79.9891	34.3607	26.5224	21.3084	38.8678	38.8961	52.9653
ONT.2846.1	19.3499	18.9413	15.2611	10.7025	6.40197	6.72897	3.79198	3.17519	2.59634
ONT.2849.4	0.429997	2.49228	1.05249	2.25316	12.1942	11.4953	10.9019	13.4946	8.82755
ONT.2859.2	59.3396	70.7808	65.7805	43.3733	26.8273	27.757	39.8158	14.2884	8.04864
ONT.2861.3	1.71999	1.49537	0	7.32276	10.9748	16.5421	25.5959	42.4682	74.7745
ONT.2865.1	45.1497	38.3812	41.0471	98.5757	111.272	154.206	118.025	159.554	341.159
ONT.2878.2	0	1.49537	0	0.56329	2.7437	3.08411	7.58396	5.55659	4.93304
ONT.2878.3	0.429997	0.498457	0	1.12658	4.57283	3.92523	3.31798	8.73178	8.04864
ONT.2887.1	30.0998	35.3904	100.513	121.671	145.721	128.411	118.499	130.58	134.75
ONT.2892.1	11.1799	13.9568	7.36742	20.2784	31.4001	30.5607	34.1278	31.355	26.223
ONT.2892.2	101.909	83.2422	56.8344	132.936	187.791	219.813	178.697	249.65	290.27
ONT.291.5	36.9798	37.8827	38.9421	25.348	18.901	14.2991	17.0639	7.54109	1.5578
ONT.2933.1	2.14999	6.97839	7.36742	3.94303	14.0234	15.1402	25.1219	23.0202	14.5395
ONT.2934.1	11.6099	10.4676	13.6824	32.1075	33.839	36.1682	37.4458	45.2465	9.86608
ONT.2936.3	3.43998	1.99383	1.05249	0.56329	5.18254	4.20561	14.2199	19.4481	16.0973
ONT.2940.1	0.429997	0	0	0.56329	1.21942	1.96262	2.36999	15.4791	14.7991
ONT.2943.1	39.5597	36.3873	51.0457	34.3607	20.1205	21.5888	13.2719	4.76279	4.67341
ONT.2948.2	55.8996	42.8673	30.5222	17.462	18.2913	15.4206	13.7459	18.6543	25.9634
ONT.2991.1	103.629	117.137	124.72	113.221	57.008	78.5047	43.6078	46.4372	21.8092
ONT.2992.1	16.7699	26.9167	34.2059	19.1518	5.18254	6.16822	0.473998	0	0.259634
ONT.2992.2	12.4699	27.9136	28.4172	21.9683	3.96312	7.57009	0.473998	0	0.259634
ONT.3006.2	47.7297	39.3781	42.0995	33.2341	28.6564	31.6822	14.2199	7.93799	2.59634
ONT.3011.1	27.9498	22.4305	17.3661	47.3163	59.7517	76.2617	20.3819	58.3442	288.972
ONT.3017.1	4.29997	0.498457	0	12.3924	22.8642	11.7757	18.9599	5.95349	0.778901
ONT.3028.4	8.16995	5.48302	5.78869	9.57592	17.6816	18.5047	24.1739	21.4326	32.4542
ONT.3041.1	8.16995	3.4892	12.6299	15.2088	29.2661	27.4766	10.4279	3.96899	0.778901
ONT.3044.1	193.929	233.278	305.748	161.664	121.637	154.486	90.5336	83.7457	25.1845
ONT.3044.2	32.2498	40.375	56.3081	21.405	17.6816	24.1121	14.6939	14.2884	9.86608
ONT.3046.2	0.429997	4.48611	2.63122	13.5189	10.9748	15.9813	12.7979	11.907	20.5111
ONT.3062.1	3.86997	5.48302	3.15747	9.01263	20.1205	17.9439	30.8098	24.2109	10.3853
ONT.3070.2	17.1999	14.4552	18.9448	33.2341	64.6294	54.3925	91.4816	67.8698	69.8415
ONT.3083.2	5.15997	5.48302	3.15747	5.06961	0.609711	1.1215	0.473998	0	0.259634
ONT.310.1	13.3299	14.4552	5.26244	0	0	0.280374	0	0	0
ONT.312.6	50.3097	53.3348	47.362	36.0505	34.7535	25.2336	18.9599	19.845	10.645
ONT.3124.1	108.359	115.143	115.774	143.639	204.253	194.299	274.445	248.459	302.993
ONT.313.1	7.30995	8.97222	4.20995	2.81645	0	0.841121	0.473998	0	1.03853
ONT.3130.4	12.0399	6.47993	5.78869	13.5189	17.9865	20.1869	19.9079	27.386	31.4157
ONT.3145.1	2.14999	0.498457	0	1.12658	19.8156	12.6168	31.7578	25.0047	8.82755
ONT.3153.3	89.0094	98.1959	99.4602	128.993	218.277	174.393	239.843	261.954	233.151
ONT.3153.4	8.16995	6.47993	7.36742	13.5189	19.2059	14.5794	27.0179	26.1954	16.6166
ONT.317.1	0	0	2.63122	4.50632	17.6816	8.97196	18.0119	14.2884	3.89451
ONT.3170.1	25.7998	33.895	35.2584	16.8987	13.1088	10.3738	7.10997	7.93799	0.519267
ONT.3171.2	3.86997	7.9753	5.78869	1.12658	1.52428	1.68224	0.947995	0	0
ONT.3179.5	6.01996	7.47685	7.89366	15.7721	29.8758	23.271	19.4339	21.0357	15.3184
ONT.3191.3	2.14999	2.49228	0.526244	11.8291	9.45052	8.69159	6.63597	2.77829	5.97158
ONT.3192.1	8.59994	10.966	7.89366	8.44934	6.09711	4.48598	1.89599	0.793799	0.259634
ONT.3221.3	26.6598	27.9136	26.3122	12.9557	5.4874	6.4486	4.26598	9.12868	9.08718
ONT.3221.6	23.2198	28.9105	22.6285	11.2658	2.13399	5.60748	8.05796	3.57209	8.30828
ONT.3236.1	0	0	0	0	2.13399	2.52336	5.21397	3.57209	3.37524
ONT.3243.3	1.28999	0	0	7.88605	21.6447	12.6168	20.8559	11.5101	4.67341
ONT.325.2	0.859994	0.498457	1.57873	4.50632	9.75538	9.25234	13.7459	7.93799	12.7221
ONT.3253.1	25.3698	16.4491	66.833	55.7657	29.571	28.5981	5.68797	3.57209	1.29817
ONT.3254.1	0.429997	0.996913	0	1.12658	0	1.40187	6.16197	3.96899	7.01011
ONT.3271.1	0.859994	1.49537	3.15747	4.50632	9.14567	5.60748	9.00596	8.73178	13.501
ONT.3277.1	0	0	0	0	7.01168	8.69159	25.1219	17.4636	35.0506
ONT.328.1	19.7799	24.4244	28.4172	15.2088	10.3651	9.53271	5.21397	6.74729	3.63487
ONT.3280.2	0.859994	0.996913	1.05249	3.37974	7.62139	3.36449	9.47995	5.15969	5.19267
ONT.3284.1	0	0.498457	0	1.68987	4.26798	5.88785	9.95395	7.54109	5.19267
ONT.3284.2	0	0	0	1.12658	12.8039	12.3364	25.1219	19.845	18.434
ONT.3287.2	3.86997	1.49537	2.10498	2.25316	5.4874	5.04673	17.0639	11.1132	11.4239
ONT.3293.1	8.16995	11.4645	5.78869	10.7025	16.1573	21.028	26.0699	34.9271	34.012
ONT.330.1	2.57998	3.4892	3.68371	11.2658	14.0234	11.7757	18.9599	13.0977	14.2799
ONT.3302.1	12.0399	12.9599	6.84118	5.6329	3.04856	5.04673	1.42199	0	0
ONT.3303.1	476.437	637.526	612.022	157.158	15.5476	29.4392	6.63597	6.74729	27.2615
ONT.3303.2	40.8497	55.8271	48.9407	13.5189	1.52428	2.24299	0	0.793799	2.07707
ONT.331.1	16.7699	9.96913	7.36742	0.56329	0.609711	1.40187	0.473998	0	0
ONT.3314.1	20.6399	18.9413	23.1548	12.3924	8.2311	8.41121	4.73998	3.57209	1.03853
ONT.3315.1	7.73995	6.47993	7.36742	6.75947	23.4739	31.9626	41.7118	79.3799	69.5818
ONT.3318.1	20.2099	18.9413	22.1023	15.2088	5.4874	5.3271	3.79198	0.793799	0.519267
ONT.3321.1	27.9498	34.892	26.3122	22.5316	9.75538	14.5794	4.73998	5.95349	6.49084
ONT.3341.1	196.509	256.207	289.961	256.297	69.2022	80.7477	15.1679	8.73178	2.85597
ONT.3341.2	3.86997	7.47685	5.78869	6.19618	1.21942	0	0	0	0
ONT.335.1	447.627	497.958	540.979	447.252	223.459	234.112	47.3998	43.6589	52.9653
ONT.335.2	1570.35	1779.49	1726.61	1438.64	762.749	855.42	156.419	184.955	185.119
ONT.335.3	81.6995	98.1959	82.6204	79.9871	35.3632	47.6635	6.63597	8.73178	14.2799
ONT.335.5	8.59994	9.47067	11.0511	8.44934	3.65827	3.92523	1.42199	0.396899	1.29817
ONT.3387.1	20.6399	18.4429	30.5222	9.01263	2.13399	3.64486	1.42199	3.57209	4.15414
ONT.3388.2	23.6498	21.9321	13.1561	7.32276	3.65827	5.04673	2.84399	1.5876	0.259634
ONT.3391.1	3.00998	3.4892	16.3136	20.8417	40.2409	27.757	54.5097	32.5457	83.3424
ONT.3439.1	2.14999	4.98457	10.5249	24.7847	17.6816	15.9813	10.9019	5.15969	2.3367
ONT.3458.1	11.1799	9.47067	23.1548	32.6708	42.0701	43.7383	51.6657	69.4574	53.7442
ONT.3458.2	4.72997	0.498457	3.68371	9.57592	10.0602	13.7383	15.6419	19.845	22.3285
ONT.3458.3	0	0.498457	0	8.44934	6.09711	7.57009	8.05796	10.3194	10.1257
ONT.3467.1	0	0	0	0	6.70682	3.36449	11.3759	8.73178	2.85597
ONT.3477.1	10.3199	9.96913	17.8923	8.44934	2.13399	4.48598	0.473998	1.9845	0.259634
ONT.3478.1	60.6296	65.2978	82.0941	36.0505	16.1573	15.1402	8.05796	12.7008	10.1257
ONT.3478.2	5.58996	2.99074	3.15747	1.68987	0	0	0	0	0.259634
ONT.3481.1	2.14999	0.996913	0.526244	0.56329	20.4253	11.7757	28.4399	20.6388	8.56791
ONT.3481.3	0.429997	0	0	0	5.18254	3.36449	11.3759	5.55659	2.3367
ONT.3481.5	0.429997	0	0	0	1.21942	1.68224	5.21397	4.36589	2.3367
ONT.3491.4	26.6598	25.9197	17.3661	37.1771	79.8722	75.7009	88.1636	96.8434	140.202
ONT.3491.7	227.468	205.863	193.132	304.176	415.823	465.701	567.849	543.752	695.559
ONT.3491.8	26.6598	11.4645	24.2072	32.6708	42.6798	56.6355	60.1977	64.6946	70.88
ONT.3500.2	8.59994	6.97839	11.0511	12.3924	25.6079	19.3458	32.2318	30.5612	17.9147
ONT.3508.1	23.2198	0.498457	0.526244	681.58	872.192	549.813	855.092	311.169	33.7524
ONT.3508.3	0	0	0	12.3924	11.5845	7.00935	11.8499	8.33488	0.519267
ONT.3514.1	24.0798	22.929	26.3122	30.4176	14.6331	10.9346	5.68797	4.36589	1.03853
ONT.3514.3	7.73995	9.96913	6.84118	10.7025	7.31653	3.64486	1.42199	0	0
ONT.3515.2	1.71999	0.996913	1.57873	5.06961	12.4991	14.0187	9.95395	14.2884	25.4441
ONT.3515.4	6.87995	3.98765	3.68371	11.8291	45.4235	40.3738	26.5439	47.231	68.024
ONT.3516.1	0	0	0.526244	0	1.82913	0.841121	3.79198	6.74729	2.59634
ONT.3530.1	0.429997	0	0	0	0.609711	1.40187	5.68797	3.96899	2.85597
ONT.3530.3	0	0	0	0	2.13399	1.68224	5.21397	3.96899	2.59634
ONT.3536.4	9.88993	7.9753	15.2611	14.6455	31.0953	33.9252	35.5498	51.2	59.4561
ONT.3536.5	3.00998	3.98765	2.10498	5.6329	7.01168	7.57009	10.9019	16.6698	18.6936
ONT.3536.7	0.429997	0	2.10498	2.25316	6.09711	5.88785	5.68797	5.55659	6.49084
ONT.3547.2	27.9498	24.9228	18.9448	10.7025	5.4874	6.72897	10.4279	4.76279	4.93304
ONT.3551.1	58.4796	58.8179	47.362	36.6138	21.6447	24.6729	9.95395	14.6853	1.5578
ONT.3563.1	2.14999	1.99383	0.526244	1.68987	15.5476	8.69159	28.4399	19.845	21.29
ONT.3563.2	0.859994	0.996913	1.05249	2.25316	4.26798	2.52336	9.00596	7.54109	5.97158
ONT.3573.1	1.71999	0	0.526244	1.12658	5.4874	3.92523	6.16197	7.93799	8.56791
ONT.3578.1	28.3798	27.4151	32.6271	25.9113	18.2913	16.5421	9.95395	3.17519	1.03853
ONT.3581.2	0.859994	0	0	0.56329	39.9361	34.2056	150.731	92.8744	144.356
ONT.3589.1	0.859994	0.996913	2.63122	3.94303	2.7437	5.3271	14.6939	29.7674	10.3853
ONT.3590.1	33.1098	42.8673	40.5208	30.9809	22.2545	18.5047	19.9079	9.52558	7.52938
ONT.3594.1	3.43998	4.48611	3.15747	54.6391	83.8353	109.626	89.1116	263.144	99.959
ONT.3594.2	0	0	0	0	1.52428	1.96262	1.89599	5.95349	3.89451
ONT.3601.1	2.14999	2.49228	2.10498	2.81645	4.57283	5.88785	7.10997	12.3039	14.7991
ONT.3634.1	0.859994	1.49537	1.57873	3.37974	15.5476	10.9346	16.1159	11.5101	15.3184
ONT.3645.1	9.02994	7.47685	31.0484	42.81	59.4468	54.6729	36.0238	17.0667	1.5578
ONT.3653.1	1.28999	0	1.05249	1.12658	11.2797	9.81308	10.4279	13.0977	19.9918
ONT.3657.1	3.86997	10.4676	22.6285	0	0	0	0.473998	0	0
ONT.3659.1	6.44996	4.48611	3.15747	4.50632	10.0602	9.25234	29.3879	22.2264	15.8377
ONT.3660.1	21.0699	25.4213	18.9448	14.0822	8.84081	8.69159	2.84399	9.52558	2.59634
ONT.3663.2	95.8894	64.7993	74.2005	154.905	184.438	219.252	167.321	263.144	601.831
ONT.3663.4	16.3399	11.4645	11.5774	36.6138	35.973	43.4579	34.1278	46.0403	119.432
ONT.3688.1	0.859994	0	0	1.12658	24.6933	29.7196	106.649	60.7256	57.1194
ONT.3688.2	11.6099	2.99074	2.10498	11.2658	52.4352	59.1589	187.229	141.296	82.3039
ONT.3701.2	33.1098	45.3595	39.9946	23.0949	10.9748	9.53271	5.21397	5.95349	4.15414
ONT.3713.1	0	0	1.05249	0.56329	2.7437	6.72897	10.9019	21.8295	22.3285
ONT.3713.4	0	0.498457	0.526244	0.56329	1.21942	3.92523	2.84399	5.95349	8.04864
ONT.3718.1	65.7896	59.3163	54.7294	33.2341	16.1573	24.3925	3.79198	3.57209	1.29817
ONT.3730.3	51.1697	50.3441	54.2032	50.6961	36.5827	29.7196	25.1219	19.4481	5.71194
ONT.3736.4	1.28999	0	0	0.56329	2.43884	1.40187	8.53196	9.12868	2.59634
ONT.3744.1	1.71999	0.498457	0	12.3924	7.62139	6.72897	10.4279	5.55659	5.19267
ONT.3757.1	70.0895	67.7901	68.4118	51.2593	23.4739	17.3832	5.21397	3.17519	0.259634
ONT.3757.2	6.87995	12.4614	5.26244	3.37974	1.21942	0.841121	0	0	0
ONT.3763.1	0.429997	0	0	1.68987	3.65827	1.96262	8.53196	3.96899	4.41377
ONT.3767.1	6.44996	14.9537	32.6271	0.56329	0.304856	0	0	0.793799	0
ONT.3773.2	6.87995	7.47685	10.5249	19.1518	41.7652	41.2149	46.9258	32.9426	12.7221
ONT.3773.3	0	0	0	0	5.4874	4.48598	5.68797	5.95349	1.5578
ONT.3782.1	132.009	126.608	146.296	37.1771	6.09711	7.57009	0.947995	1.5876	0.519267
ONT.3782.2	31.3898	32.3997	42.6258	18.0253	1.82913	1.68224	0.473998	0	0.259634
ONT.3782.3	6.87995	6.97839	8.94615	2.25316	0	0.841121	0	0	0
ONT.3782.4	5.15997	10.4676	11.5774	1.68987	0.304856	0.560748	0	0	0
ONT.3795.1	1.28999	0	0.526244	1.12658	7.31653	19.3458	27.9659	42.0713	70.3607
ONT.3795.2	2.14999	0.498457	0	3.94303	7.92624	23.8318	26.0699	44.4527	84.381
ONT.3795.3	3.00998	2.49228	2.10498	6.19618	7.01168	7.28972	8.53196	15.876	18.434
ONT.3803.1	195.219	196.392	226.285	145.892	64.6294	54.6729	34.1278	36.5147	8.56791
ONT.3808.1	3.43998	2.99074	3.68371	7.88605	8.84081	12.0561	10.4279	22.2264	23.8863
ONT.3821.1	0	0	0	0.56329	1.52428	1.1215	8.05796	12.3039	4.67341
ONT.3825.1	25.7998	24.4244	16.8398	37.1771	68.8974	59.4392	83.8976	65.0915	34.2716
ONT.3836.1	877.194	688.368	806.206	592.581	186.876	310.374	96.2215	91.2868	27.0019
ONT.3836.2	35.2598	27.4151	34.2059	23.0949	6.70682	7.57009	0.947995	4.36589	0.519267
ONT.3836.3	21.9299	20.9352	33.6796	12.9557	4.87769	9.25234	1.89599	3.57209	1.29817
ONT.3840.1	5.58996	5.98148	3.15747	0.56329	0	0.560748	0.947995	0.793799	0
ONT.387.2	0.429997	0	1.05249	1.12658	1.82913	2.24299	6.63597	8.73178	9.86608
ONT.3895.1	102.339	220.318	327.324	54.0758	1.52428	4.48598	0.473998	0	0
ONT.3905.2	7.30995	5.48302	8.94615	9.01263	46.9478	51.3084	38.8678	91.6837	112.421
ONT.3905.3	0.429997	0	0.526244	0	3.96312	5.60748	2.84399	12.7008	10.1257
ONT.3908.1	18.9199	16.4491	18.9448	23.6582	35.3632	30.2804	53.5617	59.9318	44.657
ONT.3909.1	1.28999	0	0	1.12658	4.87769	0.841121	2.84399	8.73178	6.23121
ONT.3915.2	21.9299	20.4367	17.8923	9.01263	9.75538	6.4486	9.47995	3.96899	1.03853
ONT.3916.1	6.87995	25.4213	41.5733	0	0	0.280374	0	0	0
ONT.3943.4	2.14999	1.99383	3.15747	6.19618	14.9379	7.28972	16.5899	13.0977	7.26974
ONT.3946.2	0	0	0	6.75947	4.26798	5.88785	4.26598	3.96899	2.07707
ONT.3946.4	9.02994	5.48302	7.89366	15.7721	24.0836	26.6355	13.2719	15.0822	9.86608
ONT.3952.3	0.429997	0	0	1.12658	1.52428	1.68224	2.36999	7.14419	7.52938
ONT.3964.1	25.7998	39.8765	39.4683	27.6012	11.2797	10.0935	7.58396	6.74729	0.259634
ONT.3969.1	371.088	267.671	1.57873	84.4934	3.35341	5.3271	1.42199	0.793799	0.259634
ONT.3972.1	0.859994	0.498457	1.05249	29.2911	28.3516	22.1495	41.2378	21.0357	11.1642
ONT.3973.2	12.0399	9.96913	8.41991	10.7025	57.008	40.3738	69.6777	60.3287	65.1681
ONT.3973.3	2.57998	0.498457	1.05249	4.50632	6.40197	3.64486	9.00596	9.12868	8.04864
ONT.3973.4	25.7998	15.9506	21.0498	34.3607	70.4216	54.1121	109.967	86.524	115.277
ONT.3976.4	3.43998	0.996913	3.68371	2.25316	9.14567	6.4486	8.53196	13.4946	15.578
ONT.3977.1	0	0	1.05249	3.37974	5.4874	6.4486	9.00596	4.76279	6.49084
ONT.398.1	6.01996	3.98765	3.68371	9.01263	35.3632	26.9159	47.3998	38.1023	21.29
ONT.4003.3	33.5398	24.9228	27.8909	21.405	1.82913	3.64486	0.947995	0.396899	0
ONT.4003.4	5.58996	5.98148	8.94615	3.37974	0.609711	0.560748	0	0.396899	0
ONT.4013.1	0	0	0.526244	0.56329	3.65827	2.52336	9.00596	4.36589	4.67341
ONT.4015.4	274.338	247.234	244.704	242.214	181.694	207.196	64.9377	35.7209	6.23121
ONT.4015.7	101.909	91.716	87.8828	101.955	77.1285	81.3084	18.9599	9.92248	1.81744
ONT.4015.8	27.5198	29.9074	24.7335	30.9809	25.6079	30.8411	10.4279	7.54109	2.85597
ONT.4023.1	6.87995	18.4429	43.152	0	0	0	0	0	0
ONT.4034.1	2.57998	1.49537	3.68371	9.57592	36.5827	29.1589	48.8218	55.169	50.8882
ONT.4034.5	2.57998	0.498457	4.7362	8.44934	28.0467	27.1963	37.9198	47.6279	54.5231
ONT.4041.1	6.44996	3.98765	0	7.32276	9.14567	12.3364	20.8559	19.4481	9.60645
ONT.4046.1	5.58996	1.99383	1.57873	5.06961	53.3497	45.9813	113.285	132.564	89.5736
ONT.405.1	0	0	0	2.81645	0	0.841121	6.16197	2.77829	2.85597
ONT.4050.2	0	0.498457	1.05249	4.50632	4.87769	7.28972	2.36999	3.96899	2.3367
ONT.4053.1	2.14999	0.996913	1.57873	3.94303	7.92624	7.85047	9.00596	10.3194	12.9817
ONT.4053.2	5.58996	5.48302	4.20995	15.7721	14.3282	21.3084	21.3299	25.0047	48.2919
ONT.4053.3	8.59994	4.48611	2.63122	22.5316	20.4253	29.4392	24.6479	32.1488	49.8497
ONT.4053.4	0.429997	0.996913	1.05249	2.25316	2.7437	2.52336	4.26598	6.35039	8.56791
ONT.4060.6	0.429997	0.996913	1.05249	1.12658	5.18254	7.85047	11.3759	8.33488	10.3853
ONT.4060.7	0	0	0.526244	1.12658	2.7437	3.92523	4.26598	2.3814	5.19267
ONT.4062.1	0	0	0	0	0.304856	2.52336	3.31798	17.8605	11.9432
ONT.4064.2	21.0699	16.9475	24.7335	42.81	35.973	66.729	52.6137	58.7411	71.3993
ONT.4071.1	1.28999	0.498457	0.526244	8.44934	10.3651	11.4953	20.3819	14.6853	18.6936
ONT.4079.2	40.8497	47.3534	26.8385	22.5316	17.6816	13.4579	18.0119	13.8915	5.19267
ONT.4088.1	0.859994	0.996913	1.57873	1.12658	1.82913	8.41121	15.6419	15.0822	12.7221
ONT.4111.3	6.87995	7.47685	4.7362	1.68987	0.304856	0.841121	0	0.396899	0
ONT.4112.1	0.429997	0	0	0	1.82913	3.36449	8.05796	13.8915	19.7322
ONT.4137.1	39.5597	47.3534	31.0484	27.0379	23.7787	20.4673	22.2779	13.8915	4.41377
ONT.4145.2	0.859994	0	0	5.06961	10.0602	5.88785	3.31798	1.5876	0
ONT.4149.1	21.0699	23.4275	5.26244	14.6455	37.1924	33.9252	53.0877	79.7768	99.959
ONT.4155.1	37.8397	39.3781	44.2045	22.5316	7.62139	5.60748	0.947995	1.1907	0.519267
ONT.4155.2	2.14999	3.4892	4.20995	1.12658	1.21942	0	0	0	0
ONT.4160.1	112.659	161.001	184.186	11.2658	3.35341	5.3271	0.473998	0.396899	0
ONT.4160.2	8.59994	7.9753	13.1561	2.25316	0	0.280374	0	0	0
ONT.4160.3	26.6598	60.3132	77.8842	5.6329	0.609711	3.08411	0	1.1907	0
ONT.4170.1	67.5095	71.7777	74.7267	78.2972	39.0215	36.1682	14.2199	12.3039	8.82755
ONT.4170.2	1240.54	1433.56	963.553	2218.23	1181.92	1276.54	396.262	329.029	74.2552
ONT.4170.4	75.2495	84.7376	43.6783	105.335	64.3245	66.4486	24.1739	18.6543	5.71194
ONT.4170.5	25.7998	28.412	16.8398	46.1897	17.3768	19.0654	6.63597	5.55659	5.71194
ONT.4170.6	18.9199	16.9475	19.9973	21.9683	5.18254	14.5794	3.31798	3.17519	3.1156
ONT.4172.1	15.0499	22.929	12.1036	18.5886	31.0953	24.1121	52.1397	59.5349	52.446
ONT.4173.1	6.87995	9.96913	6.84118	14.6455	14.6331	25.2336	26.5439	42.4682	55.8212
ONT.42.3	4.72997	8.47376	3.15747	11.8291	13.7185	15.1402	22.2779	25.4016	38.4258
ONT.42.4	24.0798	35.3904	14.7348	48.4429	66.4585	52.4299	88.1636	104.781	117.354
ONT.4208.1	266.598	261.191	233.652	298.543	271.017	404.86	474.472	576.695	657.393
ONT.4208.2	43.8597	41.8703	33.1534	53.5125	36.2778	62.8037	73.4696	108.353	105.931
ONT.4211.1	10.7499	7.47685	14.2086	5.6329	0.914567	3.08411	1.42199	0.396899	0.259634
ONT.4224.1	0.429997	0	0	0	2.7437	1.68224	11.3759	4.76279	4.41377
ONT.4230.1	55.0396	79.2546	83.1466	18.5886	1.82913	3.64486	1.89599	1.1907	2.85597
ONT.4230.4	12.4699	17.446	17.3661	6.19618	0.609711	1.96262	0	0.396899	0.259634
ONT.4230.5	7.30995	21.4336	19.471	3.37974	0.304856	1.96262	0	0.793799	0.259634
ONT.4231.4	38.6997	42.3688	31.0484	23.0949	9.45052	11.7757	4.73998	3.96899	25.1845
ONT.4233.1	42.1397	25.9197	36.3109	68.7213	158.83	93.6449	233.207	164.316	165.646
ONT.4247.2	165.549	172.466	158.4	155.468	117.369	121.963	59.2497	51.2	16.8762
ONT.4247.4	9.88993	8.97222	11.5774	9.01263	5.18254	5.88785	1.89599	2.3814	0.519267
ONT.4250.1	23.6498	14.9537	9.99864	20.8417	68.8974	51.3084	97.6435	121.054	85.6791
ONT.4259.1	9.02994	10.966	6.84118	11.2658	40.5458	30.8411	60.1977	76.6016	81.7846
ONT.4268.1	1434.47	1434.56	1529.79	725.517	303.636	439.346	102.857	67.076	34.012
ONT.4268.2	5641.13	5784.59	6118.64	2771.95	1099.61	1619.72	363.556	273.86	131.894
ONT.4268.3	15.0499	15.9506	16.8398	7.88605	5.4874	5.04673	0	1.1907	0.519267
ONT.4269.1	375.817	377.83	823.572	187.012	88.4081	109.907	36.0238	40.4837	26.4826
ONT.4269.2	175.869	193.401	413.628	82.8036	44.2041	54.9533	22.7519	16.2729	15.8377
ONT.4269.3	146.629	151.032	346.269	65.9049	35.973	44.5794	11.8499	19.845	16.3569
ONT.429.1	12.8999	5.48302	10.5249	7.88605	27.1321	29.7196	45.9778	36.9116	26.7423
ONT.4293.2	64.9296	59.3163	67.8855	55.2024	36.8875	31.6822	24.6479	16.6698	3.63487
ONT.4301.1	39.5597	33.895	21.0498	16.8987	5.4874	11.215	0.947995	1.1907	0.259634
ONT.4306.1	33.5398	29.4089	26.8385	25.9113	12.4991	12.3364	3.31798	2.77829	0.519267
ONT.4310.3	92.0194	87.7283	72.0955	50.1328	29.8758	37.0093	51.6657	61.5194	138.904
ONT.4335.1	288.958	311.037	216.286	250.101	198.156	157.85	118.499	130.183	44.9166
ONT.4343.1	18.4899	36.3873	29.9959	28.7278	23.4739	16.8224	11.3759	8.33488	2.3367
ONT.435.1	0	0	0	0	0.304856	2.24299	7.58396	22.6233	4.67341
ONT.4353.2	95.8894	87.2299	88.9353	191.518	203.034	198.785	177.275	161.935	139.423
ONT.4356.1	263.588	202.872	38.4158	45.0632	10.6699	19.3458	4.26598	6.35039	0.778901
ONT.4356.2	73.9595	82.7438	13.6824	6.75947	0.609711	1.68224	1.89599	0.793799	0.778901
ONT.4361.1	95.8894	80.75	92.619	77.1707	53.9594	59.7196	27.9659	18.2574	7.26974
ONT.4371.1	16.7699	14.9537	12.6299	9.57592	5.79226	4.20561	1.42199	1.1907	0
ONT.4387.2	25.3698	25.9197	32.1009	8.44934	10.6699	12.8972	7.10997	3.17519	1.29817
ONT.4419.1	123.839	28.412	2.63122	3056.97	2179.72	1468.88	1624.86	494.14	14.0202
ONT.4419.2	10.7499	0.498457	0	246.721	214.618	141.589	171.587	52.7876	2.3367
ONT.4446.1	21.0699	27.4151	22.6285	19.7151	9.75538	7.28972	1.89599	1.5876	0.778901
ONT.4449.1	69.6595	54.3318	56.3081	94.0693	48.7769	49.9065	29.8619	23.814	6.75048
ONT.4460.2	70.9495	74.27	83.6728	108.715	157.001	144.393	268.283	286.958	255.22
ONT.4460.4	17.1999	11.963	18.9448	24.7847	40.5458	43.1776	88.1636	71.4419	59.7158
ONT.4463.1	31.3898	27.9136	28.4172	20.8417	12.8039	7.57009	7.10997	4.76279	0
ONT.4463.3	31.8198	34.892	39.4683	35.4872	16.1573	12.6168	7.10997	5.15969	0
ONT.4465.1	12.0399	17.9444	20.5235	6.19618	0.914567	1.1215	0.473998	0	0
ONT.4469.1	1.71999	1.49537	1.57873	3.94303	10.0602	4.76635	14.6939	8.73178	7.26974
ONT.4489.1	76.1095	77.2608	95.7765	74.3542	44.8138	40.3738	19.9079	18.2574	8.30828
ONT.4489.2	12.8999	18.4429	16.8398	7.32276	3.65827	4.20561	2.84399	0.793799	0.519267
ONT.4489.3	18.9199	13.4583	18.9448	9.57592	7.01168	5.88785	3.31798	0.793799	1.29817
ONT.4489.4	147.919	127.605	163.662	86.7466	51.8254	51.5888	27.4919	16.6698	8.56791
ONT.4489.7	8.59994	6.47993	7.36742	5.06961	4.26798	3.08411	1.42199	0.793799	0.259634
ONT.4494.1	6.87995	4.98457	2.10498	0.56329	0.914567	0.280374	0.473998	0	0
ONT.450.2	0.859994	0.498457	0.526244	0.56329	5.4874	5.60748	15.1679	7.54109	4.41377
ONT.450.3	0	0.498457	0.526244	1.12658	8.2311	6.16822	12.3239	9.52558	3.63487
ONT.450.4	12.4699	11.963	8.94615	12.3924	160.659	111.589	267.335	224.248	131.375
ONT.450.5	1.28999	0.498457	0.526244	1.68987	7.62139	9.53271	24.1739	17.4636	8.82755
ONT.450.6	0.429997	0	0.526244	0.56329	2.43884	2.24299	5.68797	5.55659	2.85597
ONT.450.8	0	0.498457	1.05249	0	5.18254	2.52336	7.10997	5.55659	7.78901
ONT.450.9	2.14999	1.99383	1.05249	3.37974	21.6447	14.0187	44.5558	26.1954	17.3955
ONT.4508.3	4.72997	2.99074	1.05249	19.1518	10.9748	11.215	16.5899	17.0667	11.9432
ONT.4534.1	4.29997	1.99383	4.7362	0.56329	0.304856	0	0	0	0
ONT.4534.3	19.3499	24.4244	11.0511	5.06961	0.304856	0.280374	0	0.396899	0
ONT.4543.2	5.15997	2.99074	1.57873	5.06961	20.7302	17.6635	15.6419	26.5923	33.4927
ONT.4543.5	8.16995	6.97839	1.57873	7.32276	17.3768	13.4579	19.9079	21.0357	23.1074
ONT.4546.2	19.3499	10.966	13.6824	21.405	49.6915	57.1963	68.7297	99.2248	43.3588
ONT.4552.1	46.0097	47.8518	55.2557	49.0062	27.7419	25.7944	12.7979	6.74729	2.3367
ONT.4552.2	27.5198	37.8827	57.3606	38.3037	16.4622	16.2617	10.4279	3.57209	1.81744
ONT.4556.1	33.1098	21.9321	24.2072	29.2911	11.5845	16.8224	10.9019	11.5101	2.3367
ONT.4562.1	57.1896	41.3719	69.9905	39.4303	14.3282	18.785	11.3759	7.93799	2.85597
ONT.4562.2	27.5198	29.4089	34.2059	21.405	6.09711	5.60748	2.84399	1.5876	0
ONT.4580.1	21.4999	35.3904	16.3136	2.25316	0.609711	0.280374	1.42199	0	0.778901
ONT.4588.2	23.6498	23.4275	24.7335	14.6455	20.1205	15.1402	9.00596	5.95349	0.519267
ONT.4588.4	14.6199	18.4429	16.3136	7.88605	7.92624	5.60748	0.947995	1.5876	0
ONT.4589.2	7.30995	5.98148	7.89366	2.25316	1.21942	0.280374	0.947995	0	0.259634
ONT.4602.1	0	0	3.15747	0	3.96312	2.24299	7.58396	7.93799	4.67341
ONT.4605.1	3.00998	4.48611	3.15747	13.5189	28.0467	26.6355	30.3359	36.5147	49.8497
ONT.4609.1	61.4896	54.3318	51.5719	82.8036	79.8722	91.9626	121.343	184.955	137.346
ONT.4623.1	1.71999	2.99074	1.57873	6.75947	16.4622	11.215	10.9019	34.5302	32.7138
ONT.4664.4	55.4696	56.3256	43.152	33.7974	13.7185	14.5794	7.10997	11.5101	15.578
ONT.4670.3	12.4699	9.47067	6.84118	5.6329	2.7437	2.80374	0.947995	1.9845	1.03853
ONT.4693.1	3.00998	2.49228	6.31493	3.94303	3.04856	36.1682	28.9139	109.544	121.249
ONT.4697.2	12.0399	11.4645	13.1561	7.32276	6.70682	6.16822	2.36999	3.17519	1.03853
ONT.4708.4	12.0399	9.47067	22.1023	18.5886	20.7302	32.5234	52.1397	55.5659	66.7259
ONT.4712.3	14.6199	16.4491	13.6824	13.5189	8.84081	8.97196	5.21397	2.3814	1.29817
ONT.4717.1	0	0	0	0	0	1.1215	2.84399	8.73178	5.19267
ONT.4726.1	52.8896	53.8333	42.6258	32.1075	10.0602	15.9813	5.21397	7.93799	18.6936
ONT.4726.3	146.629	166.484	173.134	103.082	23.7787	39.2523	21.3299	19.4481	46.7341
ONT.4726.4	51.1697	58.8179	61.5706	31.5442	8.2311	12.8972	6.63597	8.33488	18.434
ONT.4726.5	27.5198	32.8981	35.2584	21.9683	4.87769	7.28972	5.21397	4.36589	7.01011
ONT.4737.1	12.4699	9.96913	9.99864	9.01263	2.43884	1.40187	2.36999	0.793799	0
ONT.4739.1	11.6099	8.47376	14.7348	70.4112	67.9828	44.2991	74.4176	24.6078	2.85597
ONT.474.1	2.57998	0.996913	4.20995	10.7025	10.6699	11.4953	16.5899	24.6078	14.2799
ONT.4746.1	6.44996	0.498457	0.526244	116.601	235.958	165.14	265.439	136.93	22.3285
ONT.4756.1	18.9199	22.4305	9.4724	27.0379	62.8002	92.5234	123.713	235.758	144.356
ONT.4756.3	2.57998	0.498457	0.526244	4.50632	5.79226	11.4953	7.58396	22.6233	10.3853
ONT.4757.2	1.28999	0.498457	2.10498	3.37974	16.1573	18.785	18.9599	23.814	4.93304
ONT.4757.5	0	0	0.526244	2.25316	7.62139	5.60748	6.63597	9.52558	13.2413
ONT.4761.1	12.0399	9.96913	9.4724	11.2658	6.09711	5.60748	0.473998	1.5876	0.519267
ONT.4761.2	12.4699	11.4645	13.1561	10.7025	3.65827	8.41121	1.89599	0.396899	0.778901
ONT.4770.2	27.5198	26.4182	28.9434	17.462	10.0602	10.9346	5.21397	5.55659	3.63487
ONT.4770.3	220.589	318.015	287.856	116.601	67.0682	84.3925	46.4518	47.6279	10.1257
ONT.4787.1	17.6299	23.4275	26.3122	18.5886	9.75538	6.72897	3.79198	3.57209	3.89451
ONT.4789.3	85.9994	95.7037	97.3552	48.4429	44.2041	53.271	26.5439	25.0047	33.4927
ONT.4789.4	75.6795	83.2422	82.6204	58.5821	36.8875	42.6168	21.8039	21.4326	27.7808
ONT.4794.3	3.00998	1.49537	2.63122	6.75947	9.14567	12.6168	14.6939	16.2729	11.9432
ONT.4794.9	0	0.498457	1.05249	1.12658	1.82913	2.52336	3.31798	5.55659	8.04864
ONT.480.1	0.429997	0	0.526244	14.6455	7.31653	5.88785	3.31798	11.1132	33.4927
ONT.480.4	1.28999	0.498457	0.526244	14.0822	11.5845	13.1776	9.00596	23.0202	37.3873
ONT.4807.1	0.429997	0	0.526244	5.06961	10.6699	9.53271	16.1159	7.14419	2.59634
ONT.4808.1	16.3399	8.97222	21.576	2.81645	0	0.280374	0	0.396899	0
ONT.4829.1	111.369	123.119	141.033	115.474	96.0295	74.8598	68.2557	47.231	21.8092
ONT.4833.11	12.8999	10.966	13.1561	16.3354	29.2661	45.4206	36.9718	38.8961	37.3873
ONT.4833.2	3.86997	1.99383	1.05249	1.68987	6.40197	23.271	23.2259	36.9116	51.9267
ONT.4833.5	2.14999	1.49537	5.26244	2.81645	13.1088	11.215	11.8499	17.4636	10.645
ONT.4833.8	3.00998	4.48611	3.15747	1.68987	6.70682	21.3084	29.8619	44.8496	50.6286
ONT.4837.10	92.0194	110.159	152.611	87.8732	60.3614	52.1495	38.3938	53.5814	20.5111
ONT.4839.1	72.6695	76.2638	39.9946	18.0253	16.1573	19.0654	17.0639	22.2264	27.0019
ONT.489.1	25.3698	20.4367	21.0498	10.7025	4.57283	6.4486	1.89599	1.5876	0
ONT.4896.1	0	0	1.05249	1.68987	28.0467	16.5421	47.3998	41.6744	30.3771
ONT.4912.1	324.218	234.275	285.751	765.51	859.998	889.906	1478.4	1865.03	1220.54
ONT.4912.2	9.02994	9.96913	10.5249	19.7151	18.2913	19.0654	37.9198	43.262	29.3386
ONT.4912.3	16.3399	14.4552	12.1036	34.3607	45.1186	48.5047	81.5276	82.9519	47.513
ONT.4918.1	2.57998	0.498457	1.05249	27.6012	13.7185	31.1215	16.5899	74.2202	133.711
ONT.4933.1	6.44996	3.4892	1.05249	20.2784	38.1069	29.7196	31.2838	24.2109	4.41377
ONT.4933.2	4.72997	4.48611	1.57873	24.2214	35.973	24.6729	27.4919	17.4636	3.89451
ONT.4934.2	8.16995	3.4892	7.89366	9.01263	23.169	20.4673	27.4919	22.6233	16.6166
ONT.4934.4	1.28999	1.49537	3.15747	7.32276	9.45052	7.57009	8.53196	11.907	12.7221
ONT.4935.1	3.43998	3.98765	3.68371	6.19618	27.7419	23.5514	33.6538	32.9426	20.2514
ONT.4935.2	1.28999	0.996913	5.26244	6.75947	33.2293	27.4766	39.8158	42.0713	33.2331
ONT.4935.5	4.29997	3.4892	7.89366	16.8987	74.6896	57.757	100.962	88.9054	46.9937
ONT.4935.8	0	0.498457	0	1.12658	8.2311	6.72897	8.05796	7.54109	7.01011
ONT.4935.9	0.859994	1.49537	1.05249	2.81645	3.04856	5.60748	9.00596	11.5101	14.7991
ONT.4939.2	11.1799	12.4614	6.84118	10.7025	5.79226	8.41121	2.36999	2.3814	0.519267
ONT.4940.1	10.7499	5.98148	18.4186	6.75947	2.13399	2.80374	0.473998	1.9845	0.778901
ONT.4940.2	65.3596	61.3102	69.4643	45.6265	13.4136	18.2243	10.9019	10.3194	5.71194
ONT.4940.3	9.88993	13.4583	19.471	11.8291	3.04856	3.64486	1.89599	4.36589	1.29817
ONT.4946.1	0	0	0.526244	2.25316	2.7437	2.80374	5.68797	16.2729	16.8762
ONT.4948.4	10.3199	7.9753	15.7873	15.7721	40.8506	36.729	43.1338	52.3907	28.8193
ONT.4948.5	0.859994	1.49537	2.10498	2.81645	4.87769	6.72897	8.05796	12.7008	9.34681
ONT.4960.2	68.3695	79.2546	76.3054	33.7974	21.035	18.785	10.4279	8.33488	4.93304
ONT.4989.1	5.15997	3.4892	2.10498	6.75947	31.0953	19.9065	24.6479	21.8295	11.4239
ONT.4995.1	3.00998	4.98457	7.89366	2.25316	1.52428	0.280374	0	0.793799	0.259634
ONT.5010.2	2.57998	2.49228	6.31493	16.3354	13.7185	28.0374	28.9139	39.293	44.9166
ONT.502.1	46.4397	39.8765	49.467	92.3795	146.331	127.29	70.1517	99.2248	232.113
ONT.502.2	21.0699	15.4522	19.9973	47.3163	58.8371	46.8224	27.4919	40.8806	65.1681
ONT.502.3	48.1597	31.4028	51.0457	99.7022	141.148	120.28	69.2037	100.812	190.312
ONT.502.4	16.3399	11.4645	8.41991	30.9809	44.2041	35.0467	18.4859	34.5302	63.3506
ONT.5024.1	0	0	0.526244	2.81645	0.609711	1.68224	2.84399	5.15969	7.78901
ONT.5024.3	3.00998	1.99383	1.57873	5.06961	3.96312	5.60748	9.00596	15.0822	19.4725
ONT.503.1	5.58996	5.48302	5.78869	9.01263	20.1205	13.1776	30.8098	28.9736	20.5111
ONT.503.10	3.43998	2.99074	0	1.68987	14.3282	19.0654	22.7519	24.2109	45.6955
ONT.503.4	3.43998	3.98765	1.05249	6.19618	21.035	24.6729	41.7118	36.9116	43.3588
ONT.503.6	16.3399	16.4491	19.471	19.7151	40.2409	59.4392	113.759	86.9209	79.7075
ONT.503.8	13.7599	11.4645	11.0511	16.3354	30.1807	49.0654	69.6777	69.0605	73.4763
ONT.5033.1	395.167	540.327	540.979	479.923	153.647	176.916	48.8218	20.2419	4.93304
ONT.5033.2	6.87995	9.47067	6.84118	7.88605	2.13399	1.40187	0.473998	0	0
ONT.5036.1	23.2198	10.966	35.2584	0	0	0.560748	0	0	0
ONT.5054.2	91.5894	99.1928	79.4629	59.7087	38.1069	29.7196	25.5959	22.2264	1.81744
ONT.5079.1	7.73995	10.966	10.5249	5.6329	3.04856	3.64486	1.89599	2.3814	0.778901
ONT.5083.1	15.9099	17.446	20.5235	3.37974	2.7437	3.36449	2.84399	4.36589	1.81744
ONT.51.1	9.88993	12.4614	18.4186	6.75947	4.26798	8.13084	2.84399	2.77829	2.3367
ONT.5100.2	33.5398	44.8611	56.8344	37.7404	30.4856	29.7196	20.8559	13.0977	3.1156
ONT.5122.1	20.6399	28.412	17.3661	39.4303	81.0916	98.4112	161.159	252.031	248.469
ONT.5122.2	0.859994	1.49537	0	3.37974	6.40197	6.4486	15.1679	14.6853	14.0202
ONT.5132.1	12.0399	12.4614	18.4186	21.9683	26.5224	28.3178	34.1278	44.4527	35.3102
ONT.5132.2	27.9498	21.4336	28.4172	38.867	48.7769	59.7196	69.2037	78.983	91.3911
ONT.5132.3	22.3598	9.96913	26.8385	25.9113	20.4253	38.4112	46.4518	68.2667	58.6772
ONT.5132.8	1.71999	0.498457	1.57873	5.6329	7.92624	6.16822	12.7979	9.92248	11.9432
ONT.5132.9	0.429997	0.498457	0.526244	2.81645	2.7437	4.76635	4.73998	8.33488	8.30828
ONT.5134.1	14.6199	12.4614	12.1036	12.3924	3.65827	5.04673	0.947995	1.1907	0.259634
ONT.5138.1	0.429997	0	0	0	3.96312	1.40187	4.26598	7.54109	4.93304
ONT.5139.1	0.429997	0	0	1.68987	1.82913	0.841121	5.21397	3.57209	5.97158
ONT.5147.1	0	0	0	0.56329	10.9748	7.00935	21.8039	15.4791	25.9634
ONT.5147.2	0.859994	0	0	1.68987	16.4622	11.7757	18.9599	27.386	48.8111
ONT.5147.3	0	0	0.526244	0.56329	6.40197	2.80374	11.3759	10.7163	20.5111
ONT.5147.4	1.28999	0.498457	0.526244	0	7.01168	6.72897	17.0639	17.0667	25.1845
ONT.5155.1	10.3199	8.97222	10.5249	11.8291	27.1321	30.8411	34.6018	51.9938	41.2818
ONT.5165.1	33.1098	17.9444	17.8923	14.6455	4.26798	2.80374	0.947995	0.396899	0.259634
ONT.5167.1	8.59994	7.47685	9.4724	1.68987	0.609711	0.841121	0	0.793799	0
ONT.5171.1	14.1899	45.3595	78.4104	0	0	0.280374	0	0	0
ONT.5174.2	19.7799	18.9413	45.257	36.0505	11.5845	16.5421	3.79198	3.17519	2.07707
ONT.5179.1	0.859994	0	0	15.7721	4.26798	23.271	38.3938	58.7411	97.8819
ONT.5179.3	0	0	0	2.25316	0.609711	5.3271	7.10997	8.73178	7.26974
ONT.5194.1	0.859994	0	0	0.56329	19.8156	16.8224	37.4458	57.1535	61.7928
ONT.5199.3	12.4699	9.47067	7.36742	14.0822	31.4001	33.6449	40.2898	42.4682	43.0992
ONT.5199.5	1.28999	0.996913	0.526244	1.12658	5.18254	6.4486	5.68797	11.5101	10.9046
ONT.5208.1	252.408	413.22	492.565	144.202	56.7031	243.645	127.031	110.338	55.8212
ONT.5208.2	542.656	781.081	947.766	269.816	99.9926	423.084	234.155	192.893	102.815
ONT.5215.1	8.59994	8.47376	0.526244	3.37974	38.4118	19.9065	45.9778	61.1225	34.7909
ONT.5222.1	52.0297	78.2577	63.1493	20.2784	2.7437	5.60748	1.42199	3.57209	6.75048
ONT.5222.2	24.5098	32.8981	21.0498	10.1392	1.82913	4.20561	0.947995	0.793799	1.03853
ONT.5222.5	38.6997	48.3503	43.6783	9.57592	1.21942	4.20561	0	1.1907	2.07707
ONT.5222.6	13.3299	20.9352	14.7348	6.19618	1.52428	2.80374	0.473998	0.793799	2.07707
ONT.5222.9	48.5897	66.2947	68.938	24.7847	3.35341	5.88785	0.947995	2.77829	8.30828
ONT.5230.4	0.859994	0	0.526244	15.2088	16.7671	9.81308	18.0119	9.52558	3.1156
ONT.5239.2	45.5797	42.3688	76.8317	63.6517	35.0584	22.1495	20.8559	10.3194	3.63487
ONT.5244.3	249.828	256.207	172.608	184.759	133.222	110.187	47.3998	34.9271	0.519267
ONT.5244.7	350.878	384.808	277.857	313.189	231.69	171.589	71.0997	63.107	1.81744
ONT.525.3	1.28999	0	0	6.19618	24.9982	13.4579	30.8098	24.6078	21.29
ONT.525.4	1.71999	0.498457	2.10498	24.2214	102.736	52.7103	141.251	101.606	84.1213
ONT.5261.1	6.01996	5.48302	7.89366	4.50632	12.8039	18.5047	33.1798	49.2155	18.6936
ONT.5266.1	38.2697	33.3966	70.5167	40.5568	16.4622	18.5047	10.4279	9.52558	5.19267
ONT.5284.1	0.859994	0.498457	0	1.12658	2.13399	3.64486	3.79198	12.7008	13.501
ONT.5287.1	5.15997	13.4583	20.5235	0	0	0	0	0	0
ONT.5287.2	5.58996	8.97222	14.2086	0	0	0	0	0	0
ONT.5288.1	53.7496	39.8765	45.257	26.4746	5.4874	12.0561	2.84399	0.396899	0
ONT.5299.1	2.14999	4.48611	0.526244	11.8291	42.0701	26.9159	40.2898	28.9736	8.30828
ONT.5299.2	5.58996	2.99074	1.05249	10.1392	25.6079	19.9065	22.2779	17.8605	6.23121
ONT.5310.2	82.9894	77.2608	103.144	41.1201	37.8021	33.9252	21.8039	12.7008	3.37524
ONT.5310.3	49.4497	57.821	58.9394	28.1645	24.3884	19.6262	9.00596	9.52558	0.519267
ONT.5310.4	9.02994	5.48302	11.5774	2.81645	2.7437	1.96262	0.947995	0.793799	0
ONT.5323.1	6.87995	6.47993	5.26244	10.1392	19.5108	21.028	25.1219	21.0357	34.012
ONT.5325.2	2.57998	1.49537	6.31493	4.50632	11.2797	14.5794	15.6419	27.386	24.1459
ONT.5325.3	2.57998	1.99383	2.63122	2.81645	7.92624	10.6542	10.4279	14.6853	14.7991
ONT.5330.1	7.30995	6.97839	13.6824	5.06961	2.13399	2.80374	0.947995	1.1907	1.81744
ONT.5347.10	8.59994	7.47685	27.3647	19.1518	33.5341	29.7196	47.8738	35.7209	45.9552
ONT.5372.1	7.30995	5.98148	14.7348	2.81645	0.914567	0.841121	1.42199	1.1907	0.259634
ONT.5396.1	21.4999	15.9506	19.9973	20.2784	12.1942	12.3364	9.95395	3.96899	0.259634
ONT.5399.1	12.0399	14.4552	35.7846	15.7721	5.18254	5.88785	1.42199	0.793799	0
ONT.5417.1	80.8395	60.3132	29.9959	241.088	246.323	332.523	215.669	232.98	199.399
ONT.5437.2	7.73995	7.47685	3.15747	9.01263	27.1321	24.1121	68.2557	61.5194	38.9451
ONT.5440.2	81.6995	57.3225	77.3579	76.0441	48.7769	44.2991	24.6479	20.6388	6.49084
ONT.5445.2	114.809	128.103	102.618	56.8922	15.8525	31.4019	9.95395	22.2264	52.9653
ONT.545.1	0	0	0	1.68987	1.82913	1.96262	2.36999	3.96899	3.37524
ONT.5455.1	3.00998	4.98457	0	7.32276	22.2545	68.1308	77.7356	204.006	116.576
ONT.5455.9	1.71999	0	0	2.81645	21.6447	57.4766	80.1056	146.853	411.779
ONT.5475.1	18.4899	59.3163	119.457	10.7025	0.609711	1.1215	0.473998	0.396899	0.259634
ONT.5481.2	0	0	0	0	2.7437	5.04673	6.16197	23.4171	23.1074
ONT.5482.2	0.859994	1.99383	0.526244	4.50632	3.65827	3.36449	3.79198	7.93799	8.56791
ONT.5493.1	13.7599	16.4491	23.681	1.68987	5.4874	4.20561	5.68797	8.33488	4.15414
ONT.5493.2	67.9395	89.2237	132.087	11.8291	29.8758	30.5607	36.0238	50.4062	28.3001
ONT.5500.1	0.429997	0.996913	0	1.68987	1.82913	3.08411	5.68797	3.57209	7.52938
ONT.5508.1	17.1999	21.9321	14.2086	2.25316	0.304856	0.560748	0	0	0
ONT.5508.2	23.2198	29.9074	8.94615	2.25316	0	0.841121	0	0.793799	0.259634
ONT.5508.3	5.58996	8.47376	2.10498	0.56329	0.304856	0.280374	0	0	0
ONT.5516.2	1.28999	0	0	1.12658	2.43884	2.24299	6.16197	7.93799	12.9817
ONT.5518.1	20.2099	21.9321	13.6824	7.32276	2.7437	5.60748	8.53196	8.33488	1.29817
ONT.5526.1	12.8999	12.9599	15.2611	7.32276	6.40197	7.28972	1.89599	4.36589	2.07707
ONT.5536.5	8.16995	6.47993	7.36742	16.3354	36.8875	31.4019	62.0937	31.355	26.223
ONT.5536.6	5.15997	3.4892	3.15747	5.6329	26.5224	17.6635	35.5498	21.0357	20.5111
ONT.5541.1	21.9299	21.4336	17.8923	6.75947	1.52428	3.92523	2.36999	3.17519	0
ONT.5562.2	9.88993	7.47685	11.0511	16.8987	20.7302	21.3084	27.4919	34.5302	30.6368
ONT.5565.3	10.3199	8.97222	15.2611	5.06961	4.26798	3.92523	1.89599	1.5876	0
ONT.5578.1	6.01996	3.98765	7.36742	2.81645	0.304856	0.841121	0	0	0
ONT.5604.1	67.0795	43.8642	40.5208	41.6834	113.101	100.654	181.541	144.074	126.182
ONT.5604.4	126.849	84.7376	94.724	102.519	243.884	200.748	363.082	308.391	228.737
ONT.5604.7	100.189	83.7407	88.9353	74.9175	197.242	157.57	288.665	252.825	190.052
ONT.5607.1	0.429997	0	0	2.25316	7.62139	5.88785	13.2719	11.907	18.6936
ONT.5607.3	0	0	0	1.12658	10.3651	3.36449	7.58396	13.0977	15.0588
ONT.5607.5	0	0	0	1.12658	1.82913	0.841121	4.26598	2.77829	4.15414
ONT.5616.1	18.9199	22.4305	27.3647	9.01263	2.43884	5.04673	0.947995	0.793799	0
ONT.5629.2	0	0	0	0	6.09711	9.81308	14.2199	21.4326	9.08718
ONT.5630.1	0.429997	0	0	9.01263	18.5962	16.2617	23.6999	7.54109	5.45231
ONT.5655.3	4.72997	3.98765	2.63122	7.32276	37.1924	29.4392	45.5038	30.9581	23.367
ONT.5656.1	0.429997	0	0	3.94303	7.31653	3.36449	3.79198	1.5876	0.259634
ONT.5660.1	5.15997	10.966	23.681	0.56329	0.304856	0	0	0	0
ONT.5661.1	85.1394	70.2824	58.4131	18.0253	2.43884	2.24299	0	0.793799	0
ONT.5662.2	4.29997	5.98148	4.7362	3.37974	4.87769	15.9813	14.2199	20.2419	24.6652
ONT.5673.4	67.0795	87.2299	85.7778	46.1897	18.5962	25.7944	11.3759	13.4946	32.1946
ONT.5673.6	50.3097	46.3565	57.3606	37.7404	12.4991	18.785	9.95395	13.4946	24.4056
ONT.568.1	5.15997	0	0.526244	82.8036	47.8623	70.9346	6.63597	4.76279	0
ONT.568.3	2.57998	0	0	11.2658	9.75538	12.0561	1.89599	1.1907	0
ONT.5680.2	99.3293	99.6913	124.194	115.474	91.4567	73.7383	62.0937	35.7209	9.60645
ONT.5681.1	12.0399	26.9167	9.4724	0	0	0.280374	0	0	0
ONT.5681.2	36.5498	112.153	56.8344	0	0	0.280374	0	0	0
ONT.5685.1	13.3299	19.9383	21.0498	6.75947	1.52428	5.88785	0	0.396899	0.519267
ONT.5702.1	87.7194	88.2268	76.8317	70.4112	54.2643	70.9346	41.2378	17.0667	5.45231
ONT.5705.2	14.1899	19.9383	24.7335	11.2658	1.21942	3.92523	1.89599	0.793799	0
ONT.5705.3	6.01996	7.47685	6.31493	3.37974	3.04856	1.68224	0	0.396899	0
ONT.5740.1	0	0	0	12.3924	19.8156	14.5794	18.9599	8.33488	0.519267
ONT.5740.2	0	0	0	18.0253	26.5224	18.785	32.7058	10.7163	2.3367
ONT.5750.1	295.408	272.157	274.173	432.606	751.469	752.243	1153.71	1658.25	1763.17
ONT.5755.1	106.639	112.153	126.299	67.0315	13.1088	17.1028	3.79198	3.17519	2.07707
ONT.5759.2	2.14999	0	1.05249	8.44934	62.8002	37.8505	82.9496	50.8031	31.9349
ONT.5759.3	0.429997	0	0	1.12658	21.9496	14.0187	26.5439	22.6233	12.7221
ONT.5793.7	1.28999	1.49537	0	1.12658	4.87769	3.92523	5.68797	8.73178	5.71194
ONT.5835.6	0.859994	0	0	7.88605	10.6699	11.215	16.1159	5.95349	0.778901
ONT.5835.8	0	0	0	2.25316	4.87769	4.48598	3.31798	0.793799	0
ONT.5836.1	52.0297	25.4213	52.6244	73.7909	13.1088	26.3551	2.36999	1.5876	1.29817
ONT.5836.2	6.01996	3.4892	3.68371	5.6329	0.914567	1.40187	0.473998	0	0
ONT.5840.1	201.669	207.856	173.661	206.727	191.449	164.579	82.9496	70.2512	23.367
ONT.5845.1	11.6099	6.97839	16.3136	2.81645	1.21942	1.96262	0.473998	0.793799	0.259634
ONT.5845.2	15.4799	7.9753	16.8398	9.57592	4.26798	1.96262	2.84399	0	0.778901
ONT.5849.3	355.608	306.052	262.07	264.746	140.234	168.505	96.6955	69.0605	22.5881
ONT.5854.1	15.9099	8.47376	12.6299	27.0379	24.9982	30	41.2378	63.9008	47.7726
ONT.5856.1	19.3499	26.4182	12.6299	10.1392	2.13399	5.88785	0.947995	1.9845	1.5578
ONT.5856.3	13.3299	13.9568	13.1561	7.88605	2.13399	4.20561	2.36999	0.396899	2.85597
ONT.5861.10	21.9299	18.9413	14.2086	22.5316	31.4001	33.9252	50.2438	46.4372	53.2249
ONT.5861.3	36.5498	36.3873	36.3109	42.2467	66.1537	73.1776	85.7936	88.9054	89.8333
ONT.587.2	1.28999	0	0.526244	12.9557	42.0701	20.7477	46.9258	30.1643	15.0588
ONT.5876.1	2.14999	1.49537	6.84118	47.3163	39.9361	33.9252	46.9258	28.5767	25.1845
ONT.5881.1	1.71999	19.4398	25.786	0	0	0	0	0	0
ONT.5886.3	22.3598	20.9352	16.3136	18.5886	13.7185	10.3738	3.79198	5.15969	5.19267
ONT.5892.2	13.7599	20.9352	15.2611	19.1518	10.6699	7.85047	6.63597	2.3814	2.85597
ONT.5893.2	15.9099	15.9506	19.471	14.0822	5.18254	5.60748	4.73998	1.1907	0.519267
ONT.5901.2	3.43998	6.47993	5.26244	3.94303	11.2797	10.3738	20.3819	26.9891	22.8478
ONT.5919.2	10.3199	9.96913	8.41991	5.6329	16.7671	16.5421	23.2259	32.9426	28.0404
ONT.5958.2	18.0599	9.96913	13.6824	11.2658	7.31653	6.72897	6.63597	3.57209	0
ONT.5962.1	4.72997	2.49228	4.7362	1.68987	0.914567	0.280374	0	0	0
ONT.5981.1	7.30995	6.97839	8.41991	7.88605	9.45052	8.41121	23.6999	26.9891	21.5496
ONT.5991.6	712.505	658.96	791.471	1436.95	1995.89	1950.28	1926.8	2561.59	3074.58
ONT.6005.1	13.7599	8.97222	21.576	46.753	42.0701	63.0841	39.3418	30.9581	46.7341
ONT.6016.1	1.71999	0.996913	0.526244	2.25316	5.79226	7.00935	9.00596	11.907	16.6166
ONT.6016.4	3.00998	1.99383	2.63122	3.37974	10.3651	17.9439	19.4339	34.5302	56.3405
ONT.6016.5	10.7499	8.47376	8.41991	22.5316	24.6933	24.9533	33.6538	53.9783	58.158
ONT.6043.1	1.28999	0.498457	0.526244	6.75947	3.04856	4.48598	0	0	0
ONT.6048.3	2.14999	1.49537	1.57873	2.81645	6.70682	7.57009	5.68797	12.3039	12.4624
ONT.6048.4	86.4294	96.2021	49.9932	70.4112	182.304	278.411	233.681	488.98	422.943
ONT.6048.5	16.7699	19.4398	5.78869	9.57592	27.437	52.1495	47.3998	80.1737	85.1599
ONT.6048.6	6.01996	5.48302	2.10498	1.68987	14.3282	18.2243	13.7459	31.355	21.8092
ONT.6049.1	0	0	0	0	0.914567	1.96262	2.36999	17.4636	14.7991
ONT.6050.1	2.57998	1.49537	2.63122	5.06961	26.5224	14.2991	37.4458	30.9581	29.3386
ONT.6050.2	1.71999	1.49537	2.10498	0.56329	7.31653	5.04673	17.0639	15.876	10.645
ONT.606.1	76.9695	136.577	77.8842	10.7025	0.609711	3.08411	0.473998	0	0
ONT.6064.1	16.7699	10.966	18.9448	5.6329	6.09711	42.0561	47.3998	130.183	67.7644
ONT.6064.2	30.0998	35.8889	34.7321	9.57592	15.8525	71.4953	80.5796	198.053	144.097
ONT.6064.3	127.709	138.571	137.876	43.3733	70.7265	314.299	317.578	722.754	485.775
ONT.6080.1	49.8797	39.8765	38.9421	39.4303	11.2797	20.1869	4.73998	4.36589	0.778901
ONT.6081.2	16.3399	8.47376	11.5774	13.5189	27.437	24.3925	38.3938	40.8806	26.4826
ONT.6082.1	1.28999	0.996913	0.526244	0.56329	5.79226	5.04673	9.00596	14.6853	22.0689
ONT.6082.4	10.7499	7.9753	9.4724	7.32276	24.3884	21.5888	36.0238	45.2465	40.2432
ONT.6083.2	61.0596	60.8117	54.2032	100.266	155.781	160.654	191.495	205.197	154.742
ONT.6083.4	19.7799	18.9413	15.7873	25.348	48.472	49.0654	60.1977	51.5969	38.6854
ONT.6089.3	9.45994	4.48611	14.7348	6.75947	49.3866	43.4579	82.4756	69.8543	35.0506
ONT.6089.4	0.859994	2.99074	0	0.56329	8.53596	7.28972	12.7979	16.2729	5.19267
ONT.6090.1	6.01996	4.48611	6.84118	3.94303	33.5341	30.8411	51.6657	46.8341	22.3285
ONT.6090.2	8.16995	5.98148	9.99864	6.75947	31.4001	28.3178	49.2958	44.4527	24.9248
ONT.6090.3	16.3399	16.4491	24.7335	7.88605	83.2256	69.5327	147.887	109.147	58.4176
ONT.6090.4	1.28999	1.49537	2.10498	1.68987	11.8894	10.9346	12.3239	17.4636	8.30828
ONT.6096.1	0	0.498457	0	1.68987	0.304856	0.841121	4.73998	11.1132	3.37524
ONT.6099.1	0	0	0	2.81645	1.21942	2.52336	4.73998	12.7008	6.49084
ONT.61.2	14.1899	8.97222	12.1036	18.0253	26.8273	27.4766	44.0818	44.0558	37.6469
ONT.6106.1	63.6396	62.8055	81.5679	65.9049	63.41	83.5514	41.2378	32.1488	3.63487
ONT.6106.3	58.9096	59.3163	73.148	50.1328	52.4352	65.8878	34.6018	26.9891	3.1156
ONT.6107.1	10.3199	10.966	9.99864	6.19618	1.52428	4.48598	0.947995	3.17519	0.259634
ONT.6116.1	108.789	119.131	124.72	70.4112	36.5827	44.2991	13.7459	22.6233	34.012
ONT.6116.3	212.419	217.327	186.29	113.784	32.9244	53.8318	11.3759	15.0822	35.8295
ONT.6121.2	569.316	525.872	456.78	198.841	188.096	173.551	128.453	166.698	237.824
ONT.6121.4	913.744	818.466	733.058	318.822	308.514	278.131	208.559	249.65	341.159
ONT.6121.5	111.369	95.2052	91.5665	35.4872	31.4001	22.9907	21.3299	25.7985	35.5698
ONT.6128.1	39.5597	41.3719	36.3109	21.9683	4.57283	10.0935	2.36999	3.96899	4.93304
ONT.6128.2	62.7796	68.787	63.1493	37.1771	13.7185	21.5888	6.63597	4.36589	10.3853
ONT.6128.3	10.7499	7.47685	13.6824	2.81645	1.21942	3.36449	0.947995	0.793799	1.5578
ONT.6144.5	190.489	214.336	214.708	157.158	79.8722	91.1215	41.7118	37.7054	34.5313
ONT.6144.7	5.15997	5.48302	5.78869	1.68987	1.52428	1.96262	0	0	0.778901
ONT.6144.9	16.7699	27.9136	22.1023	19.7151	6.70682	8.41121	3.79198	3.57209	2.59634
ONT.6162.1	21.9299	19.4398	11.0511	7.88605	5.4874	3.64486	5.68797	5.55659	6.23121
ONT.6162.2	421.827	399.264	760.949	450.068	232.3	195.421	223.727	105.972	68.024
ONT.6162.3	165.979	146.048	278.909	157.721	81.7013	74.5794	78.6836	40.4837	24.4056
ONT.6182.1	52.0297	51.8395	45.257	27.6012	22.5593	18.785	6.63597	9.12868	2.3367
ONT.6183.1	9.02994	8.97222	11.0511	10.7025	8.84081	31.4019	27.0179	70.6481	43.6185
ONT.6194.1	3.43998	7.9753	19.9973	0	0.304856	0	0	0	0
ONT.6195.1	3.43998	8.47376	14.2086	0	0	0	0	0	0
ONT.6207.1	3.43998	1.99383	0.526244	3.37974	5.18254	6.4486	15.1679	28.5767	39.9836
ONT.6212.10	3.43998	6.97839	4.7362	7.32276	14.3282	13.4579	20.8559	21.4326	27.5212
ONT.6212.3	3.86997	2.99074	6.84118	10.7025	11.8894	12.8972	18.9599	23.4171	23.8863
ONT.6216.2	2.57998	1.99383	4.7362	1.12658	2.13399	1.96262	0	0	0
ONT.6216.3	50.3097	44.8611	66.833	39.4303	22.8642	17.3832	9.47995	6.74729	1.5578
ONT.6232.1	26.2298	16.4491	41.5733	51.2593	16.7671	30.2804	4.26598	1.9845	1.03853
ONT.6232.3	9.02994	4.48611	6.84118	15.2088	5.4874	3.36449	0.947995	0.396899	0.519267
ONT.6235.1	11.1799	6.47993	7.89366	2.81645	1.52428	2.80374	1.42199	1.5876	0
ONT.6248.1	1.28999	1.49537	0.526244	1.12658	2.13399	4.20561	6.63597	7.93799	7.78901
ONT.626.1	9.45994	5.98148	8.94615	1.12658	0.304856	1.68224	0.473998	0.396899	1.03853
ONT.6260.2	99.7593	152.528	122.615	86.1833	81.7013	71.7757	34.1278	47.231	23.6267
ONT.6284.3	0.429997	0.498457	0.526244	0.56329	3.96312	1.40187	9.00596	5.95349	6.75048
ONT.6285.1	17.6299	23.9259	28.4172	3.94303	3.04856	4.48598	0.947995	0.793799	1.5578
ONT.6295.4	15.9099	11.4645	12.1036	6.19618	7.92624	5.3271	2.36999	3.17519	2.59634
ONT.6334.1	17.6299	24.9228	29.9959	12.9557	6.09711	7.28972	9.47995	6.35039	5.45231
ONT.6334.2	14.1899	6.97839	22.1023	9.57592	0.914567	1.96262	0.473998	1.1907	0
ONT.6345.2	29.6698	27.9136	28.4172	15.2088	11.2797	13.7383	9.47995	15.0822	1.03853
ONT.6353.2	13.3299	23.9259	31.0484	15.2088	7.92624	8.13084	5.21397	8.73178	1.5578
ONT.6369.1	0.429997	0.996913	0	20.2784	20.1205	13.1776	19.4339	5.95349	4.41377
ONT.6371.3	5.58996	2.99074	3.15747	2.81645	10.0602	12.3364	31.2838	34.1333	23.1074
ONT.6376.1	32.2498	46.8549	47.8882	2.25316	0	1.1215	0.473998	0.396899	0
ONT.6376.10	11.6099	8.97222	17.8923	1.68987	0	0	0	0.396899	0.519267
ONT.6376.13	6.01996	7.9753	5.26244	0.56329	0	0	0	0.396899	0.259634
ONT.6376.15	3.86997	8.47376	5.78869	0	0	0	0	0	0.259634
ONT.6376.3	256.708	399.762	485.197	20.2784	0.914567	3.92523	0.947995	0.793799	8.04864
ONT.6376.5	100.619	150.035	180.502	2.81645	0.914567	1.96262	0.473998	0	2.85597
ONT.6376.6	4.72997	4.48611	3.68371	0	0	0.280374	0.473998	0	0
ONT.6376.7	309.598	437.146	565.713	24.2214	0.914567	7.57009	0.473998	1.9845	7.26974
ONT.6376.8	18.0599	26.4182	37.3633	1.68987	0.304856	0	0	0	0.259634
ONT.6376.9	91.1594	110.657	142.612	3.37974	0	1.96262	0	0	2.3367
ONT.6382.5	28.3798	22.929	21.576	38.867	68.5925	62.243	61.6197	70.2512	43.0992
ONT.6386.1	363.778	352.907	418.89	228.132	187.486	199.065	161.159	131.771	98.9204
ONT.6386.2	125.989	120.128	148.401	85.62	56.0934	68.4112	36.9718	37.3085	30.6368
ONT.641.6	39.5597	47.3534	53.6769	42.2467	20.4253	28.3178	11.8499	13.0977	9.60645
ONT.6427.1	2.14999	0.498457	0.526244	0	2.7437	1.96262	8.05796	10.7163	4.41377
ONT.6428.1	12.4699	14.4552	14.2086	9.57592	7.01168	5.04673	3.31798	1.9845	1.5578
ONT.6429.1	132.869	139.069	218.918	84.4934	44.8138	60.2804	28.9139	33.7364	4.93304
ONT.6429.2	12.8999	8.47376	17.8923	9.57592	3.65827	7.85047	1.89599	2.77829	0.519267
ONT.6444.2	448.917	430.666	420.469	474.853	236.568	276.729	50.2438	42.4682	16.0973
ONT.6444.3	2217.07	2236.08	2183.91	2743.78	1341.67	1480.93	290.561	232.186	67.7644
ONT.6444.4	903.424	883.265	889.879	1112.5	590.81	660.841	144.569	102.4	30.8964
ONT.6450.1	277.348	229.29	217.339	360.505	491.427	596.355	649.377	700.924	757.871
ONT.6450.10	268.318	205.364	193.658	343.607	649.037	822.056	951.313	1283.97	1854.04
ONT.6450.11	12.0399	5.98148	12.1036	10.7025	22.8642	29.7196	36.9718	48.0248	64.6488
ONT.6450.3	124.269	101.685	100.513	165.607	344.487	450	506.23	681.476	990.243
ONT.6450.4	11.6099	14.9537	10.5249	24.2214	42.0701	48.5047	53.0877	69.0605	103.853
ONT.6450.9	46.8697	37.3842	27.3647	50.1328	103.956	121.963	146.939	186.94	287.415
ONT.646.1	6.01996	5.98148	4.7362	2.25316	43.5943	75.9813	85.3196	74.2202	50.3689
ONT.6465.1	23.2198	18.4429	45.257	11.2658	4.26798	2.24299	3.79198	1.5876	1.29817
ONT.6475.2	81.2695	82.2453	83.6728	81.1137	58.8371	40.3738	37.9198	26.5923	4.41377
ONT.6475.4	11.1799	17.9444	18.9448	7.88605	6.09711	4.48598	5.21397	1.1907	1.03853
ONT.6483.1	67.5095	62.8055	76.3054	36.0505	27.7419	21.3084	12.7979	9.12868	4.67341
ONT.6486.1	66.6496	116.639	75.2529	1.68987	0	1.1215	0.473998	0.396899	0
ONT.6487.1	12.4699	8.47376	9.99864	3.94303	2.7437	3.08411	2.84399	1.9845	0
ONT.6487.2	5.58996	2.99074	9.4724	1.12658	1.82913	0.841121	0.473998	0.396899	0
ONT.6502.1	10.3199	9.47067	12.6299	1.68987	2.43884	1.96262	1.89599	3.17519	0.778901
ONT.6502.2	32.2498	36.3873	33.1534	5.6329	2.13399	8.13084	3.31798	5.15969	0.778901
ONT.6505.1	9.45994	6.47993	6.31493	20.2784	25.303	29.1589	54.9837	47.6279	64.1295
ONT.651.1	73.9595	155.518	129.982	63.0884	14.9379	20.4673	0.947995	2.3814	2.59634
ONT.651.3	12.0399	33.895	26.3122	14.6455	4.57283	7.57009	0	0.793799	1.03853
ONT.6533.1	74.8195	91.716	52.6244	36.0505	22.5593	30.2804	17.0639	15.876	27.2615
ONT.6549.1	8.16995	8.47376	4.20995	15.7721	13.7185	14.5794	18.9599	25.0047	25.9634
ONT.6549.2	0.429997	0.996913	0	3.94303	3.96312	4.20561	9.47995	7.14419	7.52938
ONT.6549.4	52.4596	40.375	31.0484	63.6517	171.024	189.533	271.127	305.612	280.664
ONT.6549.7	82.9894	70.2824	54.7294	119.981	186.572	214.206	273.023	311.169	299.098
ONT.6553.1	21.0699	19.4398	25.2597	11.8291	7.62139	10.0935	8.05796	3.96899	1.29817
ONT.656.1	13.7599	10.966	6.84118	14.6455	15.2428	19.0654	33.6538	71.045	73.4763
ONT.656.2	5.15997	5.98148	4.20995	6.75947	7.92624	9.25234	15.6419	29.7674	25.9634
ONT.6561.1	3.43998	2.49228	1.05249	10.7025	8.2311	9.53271	13.2719	23.0202	19.4725
ONT.6561.2	5.58996	5.48302	2.10498	18.5886	10.9748	15.7009	15.6419	19.845	24.4056
ONT.6561.3	24.0798	25.9197	14.7348	67.0315	37.1924	44.0187	48.8218	75.014	84.381
ONT.6562.1	1.28999	0	0.526244	3.94303	3.65827	8.41121	9.95395	19.0512	21.29
ONT.6563.1	5.15997	4.48611	2.63122	16.3354	13.4136	18.785	27.4919	43.262	27.0019
ONT.6565.1	0	0	0.526244	1.12658	3.96312	7.00935	5.68797	23.4171	12.2028
ONT.6578.1	27.0898	26.4182	17.8923	21.9683	8.84081	9.81308	4.26598	5.95349	4.67341
ONT.6586.1	8.16995	20.4367	29.9959	0	0	0	0.473998	0	0
ONT.6590.1	0	0	0	6.19618	8.53596	7.00935	13.7459	5.15969	1.29817
ONT.6605.5	7.73995	7.9753	11.5774	27.6012	30.7904	31.6822	35.0758	34.9271	22.0689
ONT.6608.1	11.1799	6.47993	12.1036	11.8291	2.7437	4.48598	1.89599	1.9845	1.03853
ONT.6614.2	1.28999	0	0	0.56329	10.0602	17.3832	27.0179	46.4372	38.1662
ONT.662.1	0.429997	0.498457	0.526244	1.68987	6.40197	3.64486	7.58396	7.54109	7.52938
ONT.6630.1	0	0	0	0	4.57283	3.08411	10.4279	8.33488	1.81744
ONT.6642.1	0	0	0	0.56329	9.45052	3.64486	24.1739	10.3194	2.85597
ONT.6642.2	0.429997	0	0	1.12658	9.45052	6.4486	18.9599	13.4946	4.41377
ONT.6650.2	5.15997	4.48611	8.94615	10.1392	3.35341	2.80374	1.42199	0.793799	0
ONT.6666.2	15.0499	19.9383	21.576	15.2088	14.6331	6.16822	7.58396	3.57209	0.778901
ONT.6680.3	9.02994	11.963	6.84118	2.81645	2.43884	2.52336	0.947995	1.5876	0.519267
ONT.6680.5	61.9196	56.824	44.7308	29.2911	19.5108	21.5888	8.53196	9.12868	3.89451
ONT.6691.2	14.6199	7.9753	9.99864	10.1392	6.09711	5.3271	0.947995	0.793799	0.259634
ONT.6699.2	32.2498	28.412	33.6796	26.4746	20.4253	21.028	12.7979	8.73178	3.1156
ONT.67.1	1.28999	0	0	20.2784	39.6312	25.514	45.5038	14.6853	3.63487
ONT.6712.1	0	0.996913	1.05249	0.56329	0.914567	3.08411	4.73998	7.54109	7.26974
ONT.6713.2	23.6498	30.9043	28.4172	19.7151	10.3651	8.13084	9.95395	4.76279	6.23121
ONT.6731.2	15.0499	15.4522	9.99864	20.8417	59.142	160.654	189.599	353.24	393.345
ONT.6738.3	2.57998	2.49228	5.78869	9.01263	22.5593	13.4579	36.4978	32.5457	71.3993
ONT.6748.2	20.6399	0.498457	1.05249	1096.16	939.26	579.813	825.23	281.402	11.9432
ONT.6748.3	16.7699	0	0	686.65	615.199	400.374	548.415	175.429	8.56791
ONT.6748.4	3.00998	0	0	41.6834	37.8021	27.1963	47.8738	11.907	1.03853
ONT.6760.1	0	0.498457	0	0.56329	2.43884	2.52336	4.26598	4.76279	7.26974
ONT.6762.1	5.15997	8.47376	4.7362	2.81645	3.35341	2.24299	0.947995	0.793799	0.259634
ONT.6791.1	8.59994	14.4552	21.0498	7.88605	4.57283	5.60748	0.947995	2.77829	0.259634
ONT.6798.2	0.859994	1.99383	2.10498	2.81645	4.26798	3.64486	5.68797	11.907	9.34681
ONT.6802.1	8.59994	12.4614	14.2086	9.01263	2.7437	4.20561	1.89599	0.396899	0
ONT.6828.2	1.71999	0.996913	0.526244	1.68987	4.57283	5.88785	8.05796	9.52558	14.7991
ONT.6832.13	6.01996	3.4892	12.1036	19.7151	38.4118	47.3832	71.0997	107.163	62.3121
ONT.6832.2	1.28999	1.49537	1.57873	1.68987	5.18254	10.9346	12.3239	18.6543	12.9817
ONT.6832.4	3.00998	2.49228	6.31493	6.19618	17.9865	26.6355	45.0298	59.9318	37.3873
ONT.6832.6	2.57998	0.996913	2.10498	7.32276	8.2311	10.0935	15.1679	32.1488	17.3955
ONT.6832.7	1.71999	0.498457	2.10498	3.37974	4.57283	11.7757	14.6939	26.5923	14.7991
ONT.6832.9	7.30995	5.98148	22.6285	19.7151	48.472	64.486	109.493	182.574	124.365
ONT.685.2	0.859994	1.49537	1.57873	1.68987	8.2311	5.3271	10.9019	9.92248	3.63487
ONT.6855.1	0	0	0	0	0.914567	2.24299	8.05796	14.2884	6.23121
ONT.6863.1	1.28999	0	0.526244	11.8291	37.8021	27.4766	47.3998	27.386	12.4624
ONT.6872.1	27.0898	27.4151	28.9434	64.215	59.4468	71.4953	69.6777	74.2202	68.8029
ONT.6874.3	45.5797	46.8549	46.8357	27.6012	6.40197	14.2991	18.9599	16.6698	31.9349
ONT.6878.1	6.44996	0	5.78869	243.904	265.834	150.561	219.461	69.8543	14.5395
ONT.6889.5	14.6199	13.9568	22.1023	37.1771	47.5575	54.9533	63.0417	86.524	116.835
ONT.6891.1	22.3598	15.4522	20.5235	7.32276	4.87769	3.64486	0	1.9845	2.07707
ONT.6893.5	17.1999	17.446	35.7846	63.6517	44.8138	56.0748	27.9659	25.0047	49.3304
ONT.692.2	19.3499	14.4552	20.5235	20.8417	39.9361	42.8972	66.3597	65.8853	47.2533
ONT.6925.1	12.4699	10.966	15.7873	11.2658	3.65827	3.08411	0.947995	1.1907	0.519267
ONT.6932.4	1.71999	0.498457	0.526244	1.12658	1.52428	4.76635	10.4279	13.0977	6.75048
ONT.6932.5	15.4799	11.4645	8.41991	18.5886	28.0467	40.6542	87.2156	93.2713	53.2249
ONT.6936.3	16.3399	11.963	17.3661	11.2658	45.1186	43.4579	63.0417	55.9628	46.4744
ONT.6940.1	19.7799	20.9352	17.3661	9.57592	6.70682	5.88785	3.31798	3.96899	1.81744
ONT.6948.1	3.00998	0.498457	2.63122	10.1392	38.1069	33.6449	20.3819	62.7101	71.1396
ONT.6949.2	0.429997	0.498457	0.526244	9.01263	25.9127	25.514	10.9019	47.6279	59.4561
ONT.6952.1	67.9395	68.787	74.7267	78.2972	38.7167	40.0935	20.3819	22.6233	12.2028
ONT.6957.1	1.28999	0.996913	0.526244	1.12658	2.13399	6.16822	19.4339	33.7364	16.0973
ONT.6957.2	0	0	0	0	0.914567	0.560748	6.63597	5.15969	3.89451
ONT.697.1	1.28999	0	0.526244	1.68987	3.35341	5.04673	4.73998	11.5101	6.75048
ONT.6987.1	7.30995	6.47993	4.7362	7.88605	1.21942	2.24299	0	0	0
ONT.6995.1	21.9299	18.9413	35.7846	25.348	15.2428	12.6168	10.9019	7.14419	1.29817
ONT.6999.2	2.57998	0.498457	0	103.645	124.686	69.5327	129.401	52.7876	22.3285
ONT.6999.3	0	0	0	3.94303	8.84081	1.68224	8.53196	3.17519	2.3367
ONT.70.1	19.3499	27.9136	26.8385	8.44934	6.70682	4.76635	1.42199	3.57209	1.81744
ONT.7011.1	3.86997	0	1.57873	1.68987	7.62139	10.3738	9.95395	9.12868	12.2028
ONT.7011.4	32.6798	29.4089	41.0471	29.8543	92.6761	148.878	173.483	229.408	167.983
ONT.7011.5	3.86997	3.4892	3.15747	4.50632	10.3651	14.2991	18.4859	27.7829	24.4056
ONT.7012.1	1.28999	0	1.57873	1.12658	3.96312	5.04673	5.21397	5.55659	9.34681
ONT.7020.1	3.43998	1.99383	1.05249	6.19618	14.0234	13.4579	21.8039	20.2419	15.3184
ONT.7020.2	2.57998	2.49228	1.05249	10.7025	23.169	14.5794	30.3359	31.7519	13.2413
ONT.7020.4	3.00998	1.49537	2.10498	3.37974	16.4622	6.72897	15.1679	22.6233	17.6551
ONT.7020.5	15.0499	12.9599	8.41991	36.6138	107.004	59.4392	109.019	89.3023	86.458
ONT.7020.6	1.28999	0	0.526244	3.94303	7.01168	5.04673	11.8499	11.1132	7.01011
ONT.7020.7	18.4899	11.963	13.1561	36.6138	94.2004	60.5607	106.175	94.462	98.9204
ONT.7021.2	72.2395	54.8302	71.5692	16.3354	16.1573	14.5794	10.4279	13.0977	13.7606
ONT.7021.4	16.7699	13.9568	17.8923	5.6329	7.31653	3.08411	0.473998	3.57209	2.3367
ONT.7033.1	0	0.498457	2.10498	0	6.40197	4.48598	12.7979	13.4946	8.82755
ONT.7059.1	4.29997	4.98457	4.7362	18.5886	24.6933	25.2336	29.8619	34.5302	68.5433
ONT.7083.1	9.88993	7.9753	8.41991	7.88605	6.09711	4.76635	1.89599	1.9845	0
ONT.7083.2	10.3199	9.96913	14.2086	8.44934	5.79226	5.60748	1.42199	1.1907	0.519267
ONT.7087.1	51.5997	42.8673	36.8371	34.3607	20.4253	20.7477	2.36999	5.15969	1.29817
ONT.7105.3	4.29997	2.99074	1.57873	2.25316	8.2311	27.1963	56.4057	88.1116	195.764
ONT.713.1	7.73995	6.97839	5.78869	19.7151	24.3884	18.5047	26.0699	21.8295	2.59634
ONT.7136.1	30.5298	26.4182	35.7846	47.8796	92.0664	87.1963	109.967	128.992	52.446
ONT.7143.2	10.7499	9.96913	13.6824	7.88605	6.09711	2.80374	1.89599	2.3814	1.03853
ONT.716.1	21.4999	29.9074	32.6271	8.44934	6.40197	5.60748	8.05796	8.73178	4.93304
ONT.7162.1	17.6299	15.9506	8.41991	1.12658	2.7437	0.560748	0.947995	0.793799	0
ONT.7163.1	5.15997	5.48302	6.31493	6.75947	14.3282	10.9346	18.4859	24.2109	25.1845
ONT.7166.3	24.9398	95.2052	238.915	0	0.304856	0.280374	0	0	0
ONT.7168.1	73.0995	69.7839	50.5195	58.0188	44.2041	45.1402	6.16197	7.54109	0.259634
ONT.7169.3	17.6299	18.9413	15.2611	11.2658	7.01168	7.85047	3.31798	1.1907	0
ONT.7195.4	9.88993	5.98148	6.31493	12.9557	25.303	18.2243	37.9198	26.5923	31.156
ONT.7195.5	2.57998	0.996913	0.526244	15.7721	20.4253	18.785	18.4859	17.8605	25.9634
ONT.7195.6	0.859994	0.498457	0.526244	1.68987	3.65827	5.60748	6.16197	6.74729	7.01011
ONT.7200.1	14.6199	15.9506	18.4186	21.405	10.3651	12.3364	4.26598	3.57209	2.07707
ONT.7215.2	0.429997	0	0	0	6.70682	12.3364	94.7995	50.4062	71.6589
ONT.7215.3	0	0	0	0	0.609711	0.841121	7.10997	2.77829	4.67341
ONT.7215.4	0	0	0	0	0.304856	1.68224	8.05796	5.15969	8.30828
ONT.7217.1	2234.7	4002.61	5635.55	1172.21	73.775	115.514	6.63597	7.14419	3.1156
ONT.7217.2	1456.83	2617.4	3665.29	786.352	40.2409	54.1121	9.47995	7.93799	1.29817
ONT.7217.3	95.8894	181.937	267.332	42.2467	3.65827	3.36449	0.473998	0.396899	0.259634
ONT.7217.4	2.57998	7.9753	8.41991	1.12658	0	0	0	0	0
ONT.7217.5	7.30995	12.9599	17.8923	6.75947	0	0.280374	0	0	0
ONT.7218.1	540.936	1385.71	2102.35	256.86	16.7671	33.9252	5.21397	8.33488	7.78901
ONT.7218.2	779.155	2087.54	2870.66	340.79	20.7302	33.0841	3.79198	3.17519	8.04864
ONT.7221.1	22.7898	18.9413	21.576	8.44934	6.40197	3.92523	0.947995	0.396899	0
ONT.724.1	20.6399	17.9444	17.3661	23.0949	26.8273	49.0654	44.5558	84.9364	45.6955
ONT.7244.1	194.789	133.088	127.351	578.498	1815.11	1309.35	1722.98	1223.64	344.794
ONT.7252.1	5.58996	3.4892	2.63122	11.2658	45.1186	52.9906	100.962	166.301	133.192
ONT.7266.1	42.9997	37.3842	21.0498	12.9557	3.35341	8.41121	4.26598	3.96899	3.37524
ONT.7273.1	0.429997	0	0	24.7847	20.7302	21.8692	27.9659	10.7163	0.519267
ONT.7273.2	0.429997	0	0	6.75947	8.2311	4.48598	6.63597	5.15969	0
ONT.7273.5	0.429997	0	0	20.8417	25.303	14.0187	31.2838	5.95349	0.778901
ONT.7275.2	16.7699	13.9568	11.0511	7.88605	1.21942	1.68224	1.89599	2.77829	7.01011
ONT.7280.1	4.72997	1.99383	4.7362	3.37974	5.18254	5.88785	10.9019	16.2729	13.501
ONT.7292.1	11.6099	15.4522	14.7348	7.32276	6.40197	6.16822	0.473998	0	0
ONT.7295.13	0	0	0.526244	0	2.43884	4.76635	3.79198	5.15969	3.37524
ONT.7295.2	6.01996	6.47993	12.6299	32.6708	64.6294	54.1121	65.4117	80.9674	31.9349
ONT.7295.3	0.859994	0	0	1.12658	3.65827	4.76635	6.63597	3.17519	6.75048
ONT.7295.4	0.859994	1.99383	2.63122	10.7025	15.2428	12.0561	20.3819	13.0977	16.3569
ONT.7295.5	7.73995	6.47993	13.1561	43.3733	63.1051	40.9346	54.5097	63.107	27.7808
ONT.7295.6	0.859994	0	1.05249	6.19618	7.31653	6.16822	8.05796	9.12868	5.19267
ONT.730.1	2.14999	1.99383	1.05249	3.37974	2.7437	5.04673	5.68797	10.3194	9.08718
ONT.7312.2	51.1697	62.3071	45.257	54.6391	49.9963	40.0935	20.3819	21.0357	5.19267
ONT.7325.1	0	0	0	0	2.7437	1.96262	6.16197	5.95349	4.15414
ONT.7326.1	18.0599	27.4151	16.8398	13.5189	7.01168	11.4953	8.05796	7.54109	1.03853
ONT.7326.2	508.687	592.166	334.165	290.657	219.191	187.85	141.725	159.554	26.4826
ONT.7326.3	8.59994	10.4676	9.4724	6.19618	3.96312	4.48598	2.84399	2.77829	0
ONT.7326.4	39.1297	33.895	23.1548	13.5189	13.7185	20.7477	12.7979	13.0977	2.3367
ONT.7326.5	202.959	287.609	125.246	122.797	81.7013	58.5981	42.1858	48.4217	5.97158
ONT.7326.6	92.0194	117.636	45.257	43.9366	24.9982	35.8878	26.5439	24.2109	3.89451
ONT.7327.1	190.489	261.191	102.618	122.234	61.276	61.1215	42.1858	53.1845	12.7221
ONT.733.1	7.73995	9.96913	4.7362	1.68987	3.04856	1.40187	0.473998	0.793799	0.519267
ONT.7339.1	1.28999	1.49537	3.15747	2.81645	5.4874	33.6449	30.3359	63.9008	39.9836
ONT.7342.4	0.859994	0.498457	0.526244	9.57592	12.4991	8.41121	12.3239	6.35039	3.89451
ONT.7345.1	14.6199	16.4491	14.2086	20.8417	7.31653	14.2991	3.79198	5.15969	1.5578
ONT.7346.5	22.7898	26.4182	14.7348	17.462	53.6546	38.4112	68.2557	61.9163	51.1478
ONT.7347.2	95.8894	48.3503	200.499	321.638	77.1285	136.822	6.16197	9.12868	0.519267
ONT.7347.3	331.098	93.7098	487.302	1097.29	228.642	405.421	22.2779	22.6233	0.778901
ONT.7347.4	92.4494	16.9475	74.2005	306.429	65.8488	120.841	3.79198	8.33488	0
ONT.7363.1	1.28999	0.996913	1.57873	3.37974	15.2428	28.5981	29.8619	57.5504	85.4195
ONT.7372.2	43.4297	48.3503	39.9946	19.1518	18.5962	11.4953	14.6939	10.3194	9.34681
ONT.7398.3	98.8993	91.716	79.9891	43.3733	18.901	23.271	7.58396	7.93799	7.26974
ONT.7410.2	25.3698	28.412	32.6271	20.8417	17.9865	13.4579	10.9019	9.52558	2.3367
ONT.7423.1	9.45994	3.4892	10.5249	8.44934	85.6644	52.7103	162.581	134.152	87.7562
ONT.7429.2	12.4699	10.4676	8.94615	18.0253	48.7769	39.2523	47.8738	60.7256	89.314
ONT.7429.3	52.0297	37.3842	65.7805	88.4365	189.925	133.738	180.593	188.527	218.871
ONT.7441.3	33.9698	46.3565	45.7833	29.2911	21.6447	18.785	5.68797	6.35039	9.86608
ONT.7441.4	12.0399	14.9537	16.3136	11.2658	5.18254	5.3271	1.42199	1.5876	0.778901
ONT.7453.7	490.197	460.574	451.518	427.537	255.164	254.299	141.251	108.353	57.379
ONT.7455.1	25.7998	34.892	47.8882	28.1645	14.0234	12.8972	7.10997	2.77829	2.3367
ONT.7455.2	9.02994	16.4491	11.5774	5.6329	3.96312	5.04673	3.79198	1.1907	1.03853
ONT.7455.3	52.8896	68.787	66.833	34.924	32.3147	21.8692	6.63597	7.14419	1.81744
ONT.7455.4	8.59994	6.97839	11.0511	3.37974	3.96312	3.92523	0.947995	1.5876	1.03853
ONT.7455.5	30.0998	45.3595	43.6783	19.7151	10.9748	10.6542	6.63597	6.35039	1.29817
ONT.7456.1	1.71999	3.98765	3.68371	2.25316	4.87769	5.88785	11.8499	8.73178	14.7991
ONT.7460.1	6.44996	4.98457	7.36742	9.57592	20.7302	16.5421	25.5959	28.5767	10.3853
ONT.7463.1	15.0499	6.47993	15.2611	5.06961	2.43884	3.08411	1.42199	0.396899	0
ONT.7470.1	6.87995	6.97839	10.5249	12.3924	33.5341	35.0467	55.4577	62.7101	27.5212
ONT.7483.3	5.15997	4.98457	7.36742	1.12658	0.304856	1.40187	0	0	0
ONT.7483.5	13.3299	17.9444	16.8398	5.6329	4.26798	5.60748	2.84399	4.36589	1.03853
ONT.7485.2	135.019	125.113	148.401	77.1707	71.9459	72.6168	35.0758	38.8961	12.2028
ONT.7487.1	44.2897	31.9012	22.6285	99.7022	72.2508	94.486	133.193	235.758	188.754
ONT.7487.6	9.88993	6.47993	2.10498	16.8987	8.84081	10.0935	18.4859	27.7829	24.1459
ONT.7488.1	4.72997	2.99074	1.05249	5.6329	14.3282	13.7383	28.4399	35.324	30.3771
ONT.7488.4	2.57998	0.498457	0	6.75947	5.4874	8.69159	7.58396	8.33488	13.7606
ONT.749.1	76.9695	77.2608	112.09	46.753	14.0234	24.1121	26.5439	43.6589	91.6507
ONT.7490.1	62.7796	108.165	103.67	2.81645	0.609711	1.96262	0.947995	0	0
ONT.7504.1	30.5298	75.7654	36.8371	0	0	0.280374	0	0	0.259634
ONT.7504.3	3.43998	9.47067	3.68371	0	0	0.280374	0	0	0
ONT.7506.1	20.2099	13.9568	15.2611	23.0949	205.473	160.935	466.888	465.166	563.924
ONT.7506.3	5.58996	2.99074	2.63122	2.81645	42.0701	37.5701	124.187	102.4	91.6507
ONT.7508.1	14.1899	21.9321	19.9973	10.1392	9.45052	7.00935	1.89599	1.1907	0.519267
ONT.752.1	12.4699	12.9599	10.5249	5.06961	1.52428	2.52336	0	0	0
ONT.7530.4	0	0	0	1.12658	3.96312	1.68224	5.21397	3.17519	1.29817
ONT.7553.1	65.3596	73.7716	58.9394	47.8796	16.4622	13.1776	4.73998	3.57209	0.259634
ONT.7568.1	0	0.996913	0.526244	1.68987	6.70682	8.41121	5.68797	14.2884	8.82755
ONT.7568.2	0.429997	0.498457	1.05249	3.94303	6.09711	9.25234	5.68797	10.3194	6.49084
ONT.7590.1	5.15997	3.98765	2.10498	18.0253	33.5341	18.2243	25.5959	8.33488	2.59634
ONT.7613.9	14.1899	11.4645	26.3122	14.6455	6.40197	4.20561	0.473998	3.17519	1.5578
ONT.7650.1	80.4095	94.7067	85.2516	82.8036	42.9846	47.6635	20.3819	20.6388	7.52938
ONT.7655.1	39.1297	33.895	32.6271	18.0253	14.9379	10.9346	8.05796	2.77829	0.259634
ONT.7667.1	15.0499	14.4552	31.0484	6.75947	1.82913	3.08411	1.42199	0.793799	0
ONT.7667.2	21.0699	22.4305	38.4158	9.01263	4.57283	5.04673	0.947995	1.5876	0.519267
ONT.7670.1	20.2099	19.9383	11.5774	25.348	66.7634	49.9065	76.7876	79.3799	29.8579
ONT.7671.3	67.0795	42.8673	86.8303	32.6708	17.6816	19.9065	16.5899	11.5101	7.26974
ONT.7671.4	95.8894	80.75	179.449	71.5378	32.6195	29.7196	28.4399	13.0977	6.75048
ONT.7671.5	11.6099	7.9753	12.6299	10.7025	1.52428	3.36449	2.84399	1.1907	0
ONT.7673.1	18.0599	23.4275	19.471	60.8353	103.956	114.673	181.541	207.181	254.701
ONT.7673.3	2.14999	1.99383	1.57873	3.94303	4.87769	8.13084	11.3759	14.6853	11.1642
ONT.7673.5	11.1799	12.4614	5.26244	15.2088	38.1069	42.8972	82.9496	89.6992	98.6608
ONT.7687.1	21.4999	22.929	15.7873	16.8987	13.1088	10.0935	6.16197	6.35039	3.63487
ONT.7688.1	2.14999	1.99383	0.526244	10.7025	20.1205	13.4579	28.4399	51.5969	121.249
ONT.7688.2	0.429997	0	1.57873	4.50632	10.6699	7.57009	11.8499	29.7674	69.3222
ONT.7697.1	39.5597	43.3657	29.4697	24.7847	9.45052	12.6168	3.31798	5.95349	7.78901
ONT.771.1	27.5198	27.9136	35.7846	33.2341	17.3768	12.8972	11.3759	5.95349	1.5578
ONT.7741.1	11.1799	15.9506	24.7335	11.2658	3.96312	3.92523	3.31798	1.1907	0.778901
ONT.7748.3	1385.88	1530.26	1229.31	1340.07	882.862	1019.72	389.152	313.55	89.8333
ONT.7767.2	0.429997	0	0	0	1.82913	3.36449	6.16197	8.73178	16.3569
ONT.7767.3	1.28999	0	0	1.12658	2.7437	2.24299	6.16197	11.5101	10.1257
ONT.7767.4	0	0	0	0	0.914567	1.96262	2.36999	3.57209	5.45231
ONT.7767.5	0	0	0	0	3.04856	4.20561	8.05796	9.52558	17.6551
ONT.7767.6	0	0	0	0	0.609711	0.280374	2.36999	3.57209	5.45231
ONT.7767.7	0.859994	0	1.05249	0	3.35341	3.64486	10.4279	11.1132	14.5395
ONT.7769.3	18.4899	24.4244	21.0498	9.01263	3.35341	5.60748	2.36999	1.1907	4.93304
ONT.7777.1	1.28999	0.996913	2.10498	7.32276	11.2797	7.00935	9.47995	3.17519	0
ONT.7793.1	12.0399	3.98765	4.7362	5.06961	7.01168	17.6635	27.0179	38.1023	35.8295
ONT.7793.3	1.28999	0.498457	0.526244	0	1.82913	2.52336	4.73998	6.35039	7.52938
ONT.7811.1	27.9498	30.9043	57.8869	17.462	13.1088	25.7944	5.21397	8.33488	5.45231
ONT.7812.1	0.429997	0	0.526244	0	10.9748	40.6542	83.4236	119.07	17.6551
ONT.7812.3	0	0	0	0	2.13399	4.20561	6.63597	10.7163	2.07707
ONT.7817.1	5.58996	5.48302	5.78869	10.1392	18.2913	15.1402	22.7519	23.0202	17.1358
ONT.7817.2	2.57998	3.98765	8.41991	13.5189	26.2176	19.0654	20.8559	20.6388	13.7606
ONT.7825.1	7.30995	6.97839	10.5249	10.1392	16.7671	15.1402	22.2779	20.6388	26.4826
ONT.7859.2	25.7998	23.4275	12.6299	19.1518	54.5691	38.972	82.0016	62.7101	54.2634
ONT.7875.2	9.45994	10.4676	8.41991	11.8291	11.2797	12.8972	34.6018	52.7876	26.4826
ONT.7876.1	40.4197	41.8703	27.3647	16.3354	11.8894	10.0935	13.2719	6.74729	3.1156
ONT.788.1	10.3199	3.98765	1.57873	14.0822	126.82	162.617	328.006	511.603	792.921
ONT.788.2	5.15997	1.49537	1.05249	9.57592	72.8605	86.3551	173.483	284.577	386.075
ONT.7888.3	108.789	122.122	79.9891	49.0062	23.169	30	9.47995	10.7163	12.7221
ONT.789.2	27.5198	34.3935	42.0995	34.3607	45.7283	52.4299	64.9377	92.4775	100.998
ONT.7896.3	318.198	839.899	1418.23	132.373	5.79226	24.6729	0.473998	3.96899	8.56791
ONT.7896.4	9.45994	28.412	45.257	6.19618	0	0.280374	0	0	0.259634
ONT.790.1	11.6099	1.49537	2.63122	10.7025	82.6159	95.6075	229.889	339.349	404.25
ONT.790.2	0.429997	0	0	0	2.7437	3.92523	10.9019	12.3039	10.9046
ONT.7900.1	11.1799	12.4614	11.0511	6.19618	2.43884	1.96262	0.473998	2.3814	0.519267
ONT.7901.1	24.5098	23.4275	33.1534	16.3354	5.79226	19.0654	4.73998	6.74729	5.45231
ONT.791.1	0.859994	0.498457	0	0	10.0602	8.69159	16.5899	17.8605	12.9817
ONT.7920.1	8.16995	8.47376	1.05249	1.68987	0.609711	0	0	0	0
ONT.7940.4	77.3995	56.824	66.833	130.683	197.242	227.383	99.0655	245.681	874.187
ONT.7940.7	6.44996	8.97222	8.41991	25.9113	46.338	24.3925	14.6939	28.9736	119.432
ONT.7956.3	10.7499	12.9599	6.84118	1.12658	1.52428	6.16822	26.0699	26.5923	13.501
ONT.7958.1	11.1799	7.47685	7.36742	3.94303	3.65827	2.80374	1.42199	1.1907	0
ONT.8012.3	0.859994	1.99383	1.05249	5.6329	3.04856	3.92523	7.58396	9.12868	7.78901
ONT.8023.1	12.8999	17.9444	9.99864	22.5316	29.571	28.0374	35.0758	49.6124	50.8882
ONT.8037.1	6.44996	6.97839	4.7362	1.68987	0.304856	0.560748	0	0	0
ONT.8050.1	1308.91	1523.78	3313.23	2659.29	1625.79	1825.51	653.169	586.617	283.26
ONT.8057.1	1.71999	0.498457	3.15747	53.5125	27.7419	17.6635	25.5959	7.54109	0.778901
ONT.8061.1	12.8999	7.9753	13.6824	8.44934	4.26798	3.64486	0	0	0
ONT.8081.1	10.7499	15.9506	12.1036	23.0949	23.7787	28.5981	6.63597	3.57209	2.85597
ONT.8081.2	31.8198	53.3348	57.3606	57.4555	49.0817	48.785	13.2719	11.1132	1.5578
ONT.8082.1	10.7499	10.966	16.8398	9.57592	3.35341	1.96262	1.42199	1.1907	0.519267
ONT.8082.2	16.7699	14.9537	21.576	10.1392	5.18254	6.4486	2.36999	1.1907	0.259634
ONT.8096.1	25.3698	38.3812	32.1009	20.2784	10.0602	7.85047	6.16197	10.3194	4.67341
ONT.8107.6	2.57998	3.98765	1.05249	3.94303	9.14567	10.0935	16.5899	14.6853	10.3853
ONT.8114.1	1.28999	2.49228	0.526244	3.37974	3.04856	5.04673	9.47995	14.6853	8.04864
ONT.8122.1	35.2598	27.4151	36.3109	44.4999	57.008	54.3925	71.5736	90.8899	105.931
ONT.8123.1	0	0	0	0.56329	0.304856	1.40187	6.63597	4.76279	1.03853
ONT.8146.1	11.1799	12.4614	17.3661	9.01263	3.04856	3.08411	1.89599	1.5876	0.259634
ONT.8150.1	332.818	309.043	638.861	254.607	66.1537	81.5888	50.2438	40.4837	83.0828
ONT.8150.2	10.3199	14.4552	18.9448	10.7025	5.79226	4.76635	3.31798	2.77829	3.1156
ONT.8157.1	1.28999	1.49537	0.526244	5.6329	7.01168	13.7383	15.6419	19.0512	31.9349
ONT.8157.2	3.86997	2.49228	0.526244	5.06961	13.4136	10.0935	24.6479	20.6388	31.6753
ONT.8159.2	15.9099	9.47067	9.4724	34.3607	30.4856	27.757	39.3418	55.9628	36.3487
ONT.8160.2	14.6199	21.4336	13.6824	3.37974	0.609711	2.52336	0.473998	0	1.5578
ONT.8160.3	3.43998	8.47376	5.78869	1.68987	0	1.40187	0	0.793799	0.259634
ONT.8166.1	1.28999	0	0	21.405	48.7769	30.5607	59.7237	33.3395	18.9533
ONT.8166.2	0	0	0	6.19618	5.4874	4.76635	9.47995	7.14419	2.07707
ONT.8182.3	78.6895	95.7037	110.511	47.3163	36.8875	36.1682	19.9079	10.7163	1.81744
ONT.8190.2	0	0	0.526244	0.56329	1.82913	3.08411	7.10997	9.52558	11.1642
ONT.82.1	6.44996	5.98148	7.36742	10.1392	35.3632	28.8785	58.7757	62.7101	23.6267
ONT.82.2	3.00998	4.98457	1.57873	4.50632	16.7671	18.2243	29.8619	33.7364	15.3184
ONT.820.2	27.0898	15.9506	24.7335	58.0188	130.783	144.673	143.621	196.862	300.137
ONT.820.4	5.15997	1.49537	3.15747	15.7721	38.7167	33.6449	45.5038	53.5814	93.7278
ONT.820.5	19.3499	9.96913	15.7873	34.924	78.6527	77.1028	94.3255	122.642	149.03
ONT.820.7	5.15997	3.4892	3.68371	15.7721	23.4739	33.0841	22.2779	30.1643	58.6772
ONT.8208.1	0	0.996913	0.526244	0	5.18254	6.16822	29.8619	23.4171	10.645
ONT.8208.3	0	0	0	0	17.6816	7.57009	59.2497	36.9116	14.0202
ONT.8221.1	9.45994	12.4614	9.4724	3.94303	0.609711	0.560748	0.473998	0.793799	0.519267
ONT.8227.1	30.0998	25.4213	12.1036	33.7974	7.31653	16.5421	3.31798	2.3814	5.71194
ONT.8231.2	67.9395	64.3009	58.4131	88.9997	101.822	137.383	273.023	316.329	296.242
ONT.8231.3	3.43998	3.98765	3.15747	14.6455	18.5962	21.5888	25.5959	31.355	29.8579
ONT.8231.5	2.57998	0.498457	2.10498	2.81645	4.26798	3.64486	7.10997	10.3194	8.04864
ONT.8241.2	55.0396	41.8703	72.0955	39.9936	29.8758	25.514	21.3299	16.6698	8.04864
ONT.8241.3	146.629	121.125	161.557	102.519	89.9324	71.4953	71.0997	29.7674	15.0588
ONT.8249.1	29.2398	30.9043	19.9973	15.7721	10.3651	10.6542	7.10997	7.93799	3.63487
ONT.8250.2	2.14999	0	0	36.6138	42.0701	28.0374	52.6137	28.5767	3.89451
ONT.8255.1	11.1799	13.9568	21.576	6.75947	2.13399	3.36449	0.473998	0	0
ONT.8255.2	5.15997	3.98765	4.20995	0	0	0.560748	0	0	0
ONT.8256.1	1.71999	0	0.526244	24.2214	67.6779	42.8972	108.071	50.0093	22.8478
ONT.8256.2	3.43998	0.498457	1.05249	54.0758	138.404	80.1869	173.009	86.9209	41.5414
ONT.8256.3	2.14999	0	0	24.7847	82.6159	44.8598	100.962	48.8186	23.6267
ONT.8256.4	0	0	0	6.19618	17.6816	12.8972	22.2779	14.2884	6.49084
ONT.8256.5	2.57998	0	0.526244	13.5189	48.7769	28.8785	78.6836	35.324	19.7322
ONT.8261.1	32.6798	33.3966	33.1534	27.6012	18.901	12.6168	5.68797	4.76279	2.59634
ONT.8278.10	16.7699	10.966	13.1561	12.3924	6.40197	1.68224	1.89599	3.17519	0.778901
ONT.8278.3	368.078	394.778	374.16	365.012	211.57	229.065	108.071	80.5706	21.29
ONT.8278.5	18.0599	19.9383	17.8923	20.2784	13.1088	12.6168	4.73998	5.55659	0.519267
ONT.831.1	26.6598	30.4058	20.5235	14.6455	12.1942	12.6168	5.68797	6.74729	7.26974
ONT.831.5	123.409	120.128	89.9878	64.7783	41.1555	50.7477	27.0179	36.1178	26.7423
ONT.8315.10	13.7599	17.9444	27.3647	28.7278	10.3651	9.81308	6.63597	5.15969	0.778901
ONT.8315.14	9.02994	9.47067	14.7348	16.3354	4.87769	5.04673	1.89599	1.1907	1.03853
ONT.8317.1	15.4799	9.96913	6.31493	130.683	209.741	120	220.409	122.245	80.4864
ONT.8317.2	1.71999	0.996913	1.05249	10.7025	11.8894	11.215	14.2199	6.74729	3.37524
ONT.8317.4	6.01996	4.48611	0	18.0253	24.9982	17.3832	25.1219	20.2419	14.5395
ONT.834.4	46.0097	32.8981	33.6796	110.405	191.449	183.364	242.687	256.794	248.729
ONT.8344.1	0	0.498457	0	0	2.13399	1.96262	7.10997	5.55659	9.60645
ONT.8348.1	30.9598	32.3997	44.7308	28.7278	13.1088	8.41121	4.26598	3.17519	1.03853
ONT.8348.2	4.72997	6.97839	2.63122	1.12658	0	0.280374	0.473998	0.396899	0
ONT.8350.1	3.00998	0.996913	2.10498	11.2658	15.2428	12.6168	10.4279	3.17519	0.259634
ONT.8354.2	29.2398	21.9321	42.6258	46.753	72.2508	68.4112	109.967	89.6992	157.338
ONT.8356.1	18.4899	22.929	35.2584	32.6708	23.169	21.5888	9.47995	9.52558	1.5578
ONT.8356.6	8.59994	11.4645	16.8398	9.01263	4.26798	6.4486	1.42199	1.9845	0
ONT.836.3	61.9196	37.8827	48.4145	79.9871	52.4352	69.8131	19.9079	18.2574	12.4624
ONT.8372.1	10.3199	12.9599	8.41991	5.06961	1.21942	2.24299	0	1.5876	0.519267
ONT.8377.1	694.015	820.958	749.898	614.549	187.181	224.299	18.4859	13.4946	9.08718
ONT.8377.2	13.3299	13.4583	25.2597	10.1392	1.52428	4.20561	0.473998	0	0
ONT.8377.3	245.958	261.69	282.593	211.797	54.874	82.4299	7.58396	6.35039	2.59634
ONT.8377.4	24.0798	22.929	24.2072	20.2784	6.40197	7.57009	0	0	0
ONT.8377.5	41.7097	45.3595	49.467	19.1518	2.43884	3.36449	0.947995	0	0.778901
ONT.8377.7	1180.77	1313.43	1279.83	1088.28	345.096	423.925	38.3938	23.814	14.7991
ONT.8377.8	185.759	204.367	221.549	195.461	59.4468	64.2056	7.10997	3.57209	1.03853
ONT.8377.9	693.155	800.521	790.419	655.669	195.108	247.57	18.9599	21.4326	8.04864
ONT.8379.1	12.8999	12.4614	17.3661	45.0632	78.3479	86.0748	58.3017	84.9364	34.2716
ONT.8379.3	11.1799	8.47376	16.3136	38.3037	52.1303	57.757	43.6078	46.8341	16.3569
ONT.8407.2	82.9894	103.679	87.3566	63.6517	48.1672	38.1308	18.4859	23.0202	11.4239
ONT.8408.1	4.29997	3.4892	0.526244	19.1518	19.2059	12.0561	15.1679	10.3194	4.67341
ONT.8426.2	375.387	332.471	264.175	277.138	191.144	170.187	152.153	121.054	43.0992
ONT.8426.4	66.6496	52.8364	49.467	39.9936	33.5341	25.514	27.9659	16.6698	4.67341
ONT.8426.5	62.3496	55.3287	45.257	43.9366	31.705	25.514	23.2259	19.845	8.56791
ONT.8426.6	49.0197	32.8981	31.0484	31.5442	21.9496	16.8224	19.4339	11.907	5.45231
ONT.8429.1	0	0	0	1.12658	5.4874	9.25234	21.3299	26.1954	31.6753
ONT.8429.2	0	0	0	0	6.70682	5.88785	13.7459	26.5923	32.7138
ONT.8429.3	0.859994	0	0	0.56329	3.65827	6.4486	8.53196	15.0822	27.2615
ONT.844.3	27.0898	23.9259	28.9434	25.348	5.79226	6.72897	2.84399	1.1907	0.519267
ONT.844.4	12.4699	13.4583	22.6285	15.2088	2.7437	7.85047	1.89599	0.793799	0
ONT.8462.1	33.9698	37.3842	67.8855	25.9113	9.14567	8.41121	4.26598	1.9845	1.5578
ONT.8462.3	86.8594	90.2206	85.2516	53.5125	19.5108	31.6822	10.4279	10.7163	2.59634
ONT.8462.4	17.6299	15.4522	16.8398	6.19618	2.7437	5.3271	1.42199	1.5876	0.259634
ONT.8467.1	29.2398	19.9383	30.5222	17.462	9.75538	9.53271	4.26598	7.54109	0.778901
ONT.8475.1	11.1799	14.4552	12.6299	13.5189	6.70682	3.08411	6.16197	1.9845	0.519267
ONT.8475.5	20.2099	17.446	25.2597	15.2088	5.79226	7.57009	3.31798	1.5876	0.778901
ONT.8485.1	45.5797	56.3256	47.362	29.2911	15.5476	13.1776	11.3759	7.93799	8.56791
ONT.8486.1	52.0297	53.8333	50.5195	28.1645	17.6816	11.4953	11.8499	16.6698	11.6835
ONT.8487.2	71.3795	85.2361	78.9366	149.272	207.607	207.757	173.009	200.037	271.577
ONT.8487.4	6.87995	7.9753	4.20995	17.462	21.035	16.8224	18.4859	22.2264	29.079
ONT.8487.5	4.29997	3.98765	2.63122	18.5886	25.303	25.2336	30.3359	30.9581	48.8111
ONT.8488.2	28.3798	26.4182	32.6271	22.5316	14.3282	18.2243	5.21397	5.55659	0.519267
ONT.8489.1	11.6099	24.9228	17.3661	6.75947	1.21942	2.24299	0	0	0
ONT.85.1	26.6598	22.929	33.6796	24.2214	14.6331	11.4953	10.9019	11.5101	1.81744
ONT.8500.1	5.15997	4.98457	2.63122	14.6455	9.14567	16.8224	16.1159	17.8605	22.0689
ONT.8504.1	0	0	0	3.37974	4.26798	3.64486	3.31798	3.17519	0.519267
ONT.8504.2	0.859994	0	0	18.5886	24.6933	16.5421	30.3359	9.12868	5.71194
ONT.8504.3	0.429997	0	0	9.57592	18.5962	7.85047	19.9079	9.12868	4.41377
ONT.8523.1	15.4799	16.9475	19.471	7.32276	3.35341	3.64486	1.42199	0	0
ONT.8523.2	4.72997	3.4892	4.7362	3.37974	0.609711	0.560748	0.473998	0	0
ONT.8523.3	4.29997	5.48302	1.05249	0.56329	0.304856	0.841121	0	0	0
ONT.8524.1	27.0898	28.9105	25.786	11.8291	9.75538	12.0561	7.10997	3.57209	1.81744
ONT.8531.1	58.9096	52.8364	59.4656	34.924	25.303	23.8318	22.7519	13.0977	7.01011
ONT.8535.1	34.3998	18.4429	21.576	18.5886	12.1942	12.6168	4.73998	3.57209	1.81744
ONT.8546.1	61.0596	58.8179	48.4145	30.4176	29.2661	20.4673	22.2779	13.0977	12.4624
ONT.8546.3	111.369	91.2175	84.7253	74.3542	35.3632	35.3271	24.6479	23.4171	15.8377
ONT.8546.4	14.1899	9.96913	8.94615	7.32276	2.13399	2.80374	2.36999	2.77829	0.778901
ONT.8546.6	36.9798	25.9197	24.7335	18.5886	7.62139	4.76635	1.89599	2.3814	1.03853
ONT.8551.2	21.9299	26.9167	22.1023	3.94303	2.43884	5.04673	6.16197	3.17519	1.03853
ONT.8554.1	39.5597	58.8179	58.4131	24.2214	13.7185	21.028	11.8499	12.7008	15.3184
ONT.8559.1	5.15997	3.4892	12.6299	0.56329	0	0.560748	0	0	0.259634
ONT.856.1	1.71999	0.498457	5.26244	4.50632	16.7671	11.215	22.7519	15.876	6.49084
ONT.8577.1	24.5098	34.3935	22.6285	10.7025	5.18254	9.25234	1.89599	5.95349	0.778901
ONT.8578.1	34.3998	42.8673	63.1493	52.9492	32.0098	28.5981	15.6419	18.6543	6.23121
ONT.8578.2	22.3598	19.9383	34.7321	24.7847	17.6816	12.8972	11.8499	4.36589	1.5578
ONT.8582.1	33.5398	41.3719	26.3122	24.7847	18.901	15.1402	8.05796	4.76279	0
ONT.8591.3	4.29997	3.4892	1.57873	3.37974	7.31653	7.00935	9.47995	17.0667	13.7606
ONT.8593.1	1.71999	0.498457	2.10498	7.88605	15.2428	19.6262	27.0179	85.7302	37.3873
ONT.862.1	9.88993	13.9568	19.471	19.7151	7.92624	12.0561	3.31798	3.17519	0.519267
ONT.8639.2	2.14999	10.966	16.8398	0	0	0	0	0	0.259634
ONT.8669.3	23.6498	23.9259	22.1023	19.1518	5.18254	9.81308	4.73998	3.57209	4.67341
ONT.8673.8	95.8894	81.7469	94.724	69.2846	31.4001	35.3271	45.5038	30.1643	51.4075
ONT.8705.1	52.4596	53.8333	48.4145	38.3037	16.4622	15.1402	9.95395	6.35039	3.37524
ONT.8727.2	0	0	0	0	1.52428	1.1215	5.68797	4.76279	5.97158
ONT.8755.2	34.8298	45.858	36.3109	91.2529	87.1887	83.271	67.3077	66.2822	63.8699
ONT.8761.1	13.7599	13.4583	25.786	6.75947	7.31653	7.28972	3.79198	3.17519	0.519267
ONT.8772.1	33.9698	43.3657	75.7792	3.94303	0	0.560748	0	0.793799	0.778901
ONT.8782.1	0.429997	0	0	7.32276	13.7185	10.0935	18.4859	13.4946	8.56791
ONT.8786.3	0	0	0.526244	0	2.13399	5.3271	2.84399	9.12868	8.04864
ONT.8809.3	22.7898	24.9228	19.471	10.7025	4.87769	7.00935	5.21397	7.14419	5.97158
ONT.8815.1	0.429997	0	0	6.75947	16.7671	10.9346	17.0639	5.15969	3.1156
ONT.8815.2	0.859994	0	0	20.8417	42.9846	30.2804	46.9258	25.0047	8.82755
ONT.8815.3	0	0	0	6.19618	16.7671	8.41121	16.5899	8.73178	5.19267
ONT.8822.2	6.44996	5.48302	7.89366	8.44934	2.43884	1.68224	0.473998	0	0
ONT.8830.2	20.2099	27.4151	41.5733	15.2088	13.1088	7.28972	5.68797	6.35039	1.29817
ONT.8838.3	8030.63	7816.3	3731.6	15558.1	13926.7	12860.7	11871.3	7516.88	1713.58
ONT.8852.1	0.859994	0.498457	1.57873	0	4.87769	3.92523	12.7979	8.33488	13.501
ONT.8874.2	1467.58	1738.12	1351.92	985.193	560.629	596.635	200.501	252.031	18.434
ONT.8874.3	654.886	780.084	613.601	504.707	229.861	262.15	93.8515	125.023	8.56791
ONT.8874.4	46.8697	58.8179	41.5733	34.924	16.4622	17.9439	6.16197	4.76279	0.519267
ONT.8897.1	14.6199	10.966	16.3136	25.9113	42.9846	49.0654	63.9897	49.2155	25.1845
ONT.8897.3	18.4899	15.9506	13.6824	27.0379	45.7283	49.0654	49.2958	55.169	37.6469
ONT.8897.4	92.0194	96.7006	81.5679	166.17	239.312	280.654	265.913	233.774	156.04
ONT.8897.6	230.478	250.724	198.92	441.619	613.369	608.131	617.619	585.823	360.372
ONT.8897.7	3.00998	5.48302	4.20995	10.7025	17.9865	22.7103	10.9019	18.2574	16.0973
ONT.8897.8	169.419	183.93	137.35	354.872	553.923	546.449	501.964	599.318	397.24
ONT.8897.9	85.9994	78.7561	77.3579	137.443	221.63	248.972	246.953	232.583	156.559
ONT.8916.2	26.6598	25.9197	18.9448	19.7151	10.0602	14.8598	4.26598	6.35039	3.37524
ONT.8923.1	0.429997	0.498457	0.526244	1.68987	14.0234	11.4953	20.8559	11.907	14.7991
ONT.8924.1	1.28999	0	0	0.56329	3.04856	4.76635	4.26598	7.14419	4.41377
ONT.8929.3	41.2797	42.3688	38.9421	46.753	76.8236	94.2056	141.251	123.436	94.7663
ONT.8937.1	0	0	0	0	2.43884	3.92523	3.79198	12.3039	3.89451
ONT.8938.8	3.00998	7.47685	8.94615	2.81645	2.13399	0.841121	0	0.396899	0.259634
ONT.8948.1	50.3097	154.522	48.4145	0	0.304856	1.1215	0	0	0
ONT.8948.3	15.0499	40.8734	12.1036	0	0.609711	0	0	0	0
ONT.8955.2	2.57998	0.498457	0	9.57592	13.1088	8.41121	13.2719	5.15969	0.259634
ONT.896.1	35.2598	25.9197	34.7321	28.7278	218.581	310.935	529.929	903.74	1528.2
ONT.896.3	173.719	165.488	188.395	131.246	1176.74	1768.6	2857.26	5192.24	8284.13
ONT.8960.1	0	0	0	0.56329	2.43884	1.1215	7.10997	3.57209	3.63487
ONT.8974.1	24.9398	47.8518	25.2597	12.3924	6.40197	5.60748	1.89599	2.3814	0.519267
ONT.898.1	124.269	140.565	182.607	49.5695	55.4837	62.243	57.8277	51.9938	57.379
ONT.8984.1	0.859994	0	0	0	5.79226	3.92523	15.1679	10.3194	7.52938
ONT.9012.1	3.43998	1.99383	3.15747	27.6012	152.428	102.056	228.941	141.296	68.2837
ONT.9012.2	0	0	0	3.94303	19.8156	15.7009	32.2318	21.8295	15.3184
ONT.9017.1	33.5398	16.4491	9.99864	184.196	240.226	159.252	294.353	163.919	88.7947
ONT.9017.2	11.6099	1.99383	1.05249	57.4555	68.8974	46.5421	88.6376	48.4217	23.8863
ONT.9017.3	1.71999	0	0	10.1392	5.18254	5.88785	6.63597	2.77829	3.37524
ONT.9018.1	15.9099	14.9537	13.1561	3.94303	2.7437	3.08411	1.89599	0.793799	0
ONT.9034.6	9.88993	12.4614	9.99864	7.88605	50.9109	33.6449	67.7817	67.076	50.8882
ONT.9040.1	63.2096	156.017	183.659	31.5442	0.609711	3.64486	0	0.396899	0.259634
ONT.9040.10	4.29997	12.9599	12.1036	0.56329	0	0.280374	0	0	0
ONT.9040.2	489.767	1054.24	1527.69	208.98	11.2797	18.2243	0.947995	1.9845	1.03853
ONT.9040.3	2.57998	1.99383	5.26244	1.68987	0	0	0	0	0
ONT.9040.4	303.148	576.714	825.677	166.17	8.53596	13.1776	1.42199	0	0
ONT.9040.6	985.983	1757.06	2305.48	456.265	29.8758	59.1589	4.26598	1.9845	0.519267
ONT.9040.7	85.9994	166.983	234.705	45.6265	2.7437	2.80374	0	0.396899	0
ONT.9040.8	44.2897	64.3009	71.5692	14.6455	0.914567	1.68224	0.473998	0	0
ONT.9040.9	52.0297	91.2175	87.8828	16.3354	0.914567	1.40187	0	0	0
ONT.9041.1	385.277	629.551	699.379	117.164	8.2311	14.5794	2.36999	2.77829	0.778901
ONT.905.1	0	0	0	0	4.57283	3.36449	6.63597	5.55659	5.19267
ONT.905.3	0	0	0	0.56329	14.6331	9.81308	17.0639	19.4481	15.0588
ONT.905.4	1.71999	0	0.526244	0	107.309	49.3458	110.915	112.719	77.1112
ONT.905.5	0	0	0	0	11.2797	4.76635	8.05796	10.3194	8.56791
ONT.906.1	81.6995	95.2052	74.7267	96.8858	55.4837	60.5607	27.4919	26.5923	14.0202
ONT.9060.1	160.819	179.943	156.295	204.474	267.053	238.598	345.07	378.245	456.696
ONT.9060.3	37.8397	40.8734	34.7321	52.9492	70.1168	57.4766	85.3196	95.6527	116.316
ONT.908.1	11.1799	13.4583	11.0511	3.37974	0	1.1215	0	0.396899	0.259634
ONT.9100.1	30.5298	35.3904	41.5733	47.3163	60.0565	53.271	80.5796	120.657	73.4763
ONT.9100.2	14.6199	16.4491	18.9448	29.2911	39.9361	30.5607	44.0818	56.3597	37.3873
ONT.9102.1	9.88993	7.9753	10.5249	3.94303	0.609711	2.52336	1.42199	1.9845	0.519267
ONT.9102.2	44.2897	46.8549	42.6258	25.348	8.2311	11.215	9.95395	5.15969	8.04864
ONT.9103.1	281.218	353.904	68.938	83.3668	66.1537	47.3832	30.3359	12.7008	3.37524
ONT.9104.2	11.1799	8.47376	14.7348	1.68987	2.13399	3.36449	5.21397	3.17519	5.71194
ONT.9113.1	3.00998	4.48611	1.57873	2.25316	3.04856	7.85047	10.4279	9.92248	14.0202
ONT.9114.1	1.28999	0.498457	0	57.4555	39.0215	28.0374	39.8158	9.12868	1.81744
ONT.9114.3	0.859994	0	0	16.8987	11.5845	8.97196	7.10997	2.3814	0.519267
ONT.9114.7	0.429997	0	0	2.81645	7.62139	3.92523	6.63597	2.3814	0.519267
ONT.9129.1	21.9299	24.4244	15.7873	14.0822	36.2778	34.7664	65.8857	112.719	51.4075
ONT.9129.4	2.14999	3.98765	1.57873	2.81645	7.62139	8.41121	14.6939	21.8295	8.30828
ONT.9143.1	11.6099	12.4614	11.5774	28.1645	50.3012	32.243	60.6717	55.5659	39.724
ONT.9143.2	6.44996	7.47685	8.94615	16.8987	35.6681	30.2804	41.7118	39.6899	32.9735
ONT.9143.3	0.429997	0	0.526244	1.12658	5.4874	4.76635	7.58396	6.74729	5.97158
ONT.915.1	0.429997	0.498457	0.526244	16.8987	45.1186	21.5888	43.6078	16.6698	4.93304
ONT.915.2	0.429997	0.498457	4.7362	13.5189	27.1321	15.7009	30.3359	11.5101	2.59634
ONT.915.3	1.71999	0	0	33.7974	92.6761	39.5327	70.1517	49.6124	8.04864
ONT.915.4	0.429997	1.99383	1.05249	5.6329	11.5845	6.16822	11.3759	2.77829	0.519267
ONT.9154.1	18.4899	11.4645	20.5235	15.7721	5.18254	8.97196	3.31798	5.15969	1.03853
ONT.9156.1	7.73995	8.97222	8.41991	5.06961	0.914567	0.560748	0.473998	0.396899	0.778901
ONT.9168.1	0.429997	0.498457	2.10498	0	5.4874	13.4579	22.7519	80.9674	44.3974
ONT.9169.1	78.2595	185.924	192.079	34.924	1.52428	4.76635	0.473998	0	0.519267
ONT.9169.10	17.1999	25.4213	28.4172	1.68987	0	0.280374	0.473998	0	0
ONT.9169.11	34.3998	67.7901	63.1493	10.7025	0.609711	2.24299	0.473998	0	0
ONT.9169.12	48.1597	96.7006	85.7778	12.9557	1.82913	1.1215	0	0.396899	0
ONT.9169.2	1115.41	2132.4	1998.15	303.613	26.8273	44.0187	5.68797	4.36589	2.59634
ONT.9169.4	220.589	385.307	378.37	52.9492	3.96312	6.16822	0.473998	0.396899	0.778901
ONT.9169.5	3.86997	4.98457	4.7362	0.56329	0	0.280374	0	0	0
ONT.9169.6	3231.43	6523.8	6192.32	933.371	75.909	139.065	19.4339	11.1132	4.67341
ONT.9169.7	478.587	986.944	1005.65	148.145	16.4622	25.2336	3.31798	4.76279	1.29817
ONT.9169.9	608.446	1214.74	1207.2	152.651	15.8525	19.9065	4.26598	3.17519	3.37524
ONT.9178.2	12.4699	22.4305	15.2611	5.6329	2.13399	4.48598	0.473998	1.1907	5.97158
ONT.9185.3	265.308	222.81	278.909	323.891	520.388	495.421	614.775	718.388	756.313
ONT.9191.1	2.14999	0	0	1.68987	5.18254	4.48598	6.63597	5.55659	6.75048
ONT.9237.1	38.6997	41.3719	52.6244	18.5886	7.31653	8.69159	4.73998	2.3814	1.29817
ONT.9237.2	7.30995	10.4676	6.84118	3.37974	1.82913	3.08411	0.947995	1.5876	0.259634
ONT.9247.1	9.02994	11.4645	7.36742	6.19618	3.04856	2.80374	0.947995	1.5876	0.259634
ONT.9255.1	44.2897	57.821	12.6299	0	1.21942	0.841121	1.89599	1.9845	0.259634
ONT.9267.1	29.6698	30.9043	40.5208	16.3354	23.169	12.8972	9.95395	8.73178	3.1156
ONT.9270.2	8.59994	5.48302	1.57873	10.1392	35.0584	17.6635	41.7118	30.1643	12.7221
ONT.9286.2	14.1899	20.4367	14.2086	6.19618	3.35341	3.08411	4.73998	4.36589	2.59634
ONT.9306.1	0.429997	0	0	0	1.82913	3.36449	12.7979	15.0822	8.56791
ONT.9323.2	0.859994	2.49228	2.63122	5.06961	3.65827	6.4486	6.16197	14.2884	12.9817
ONT.9326.1	51.5997	44.8611	23.681	6.19618	9.14567	7.85047	5.21397	3.17519	3.37524
ONT.9333.1	1.71999	0	0.526244	5.6329	7.31653	9.25234	5.68797	11.1132	17.9147
ONT.9333.2	9.02994	14.9537	10.5249	48.4429	44.5089	79.3458	41.2378	79.3799	94.7663
ONT.9334.1	6.01996	11.4645	7.89366	27.6012	28.6564	50.4673	21.3299	53.9783	110.085
ONT.936.3	102.769	105.673	78.9366	102.519	65.8488	53.5514	30.3359	30.5612	7.52938
ONT.936.4	101.909	119.131	90.514	105.335	69.2022	52.4299	36.9718	28.9736	5.97158
ONT.9363.1	0.859994	0	0	7.32276	29.2661	17.6635	24.1739	16.6698	2.59634
ONT.9363.2	0.429997	0	0	5.6329	18.2913	9.53271	15.1679	9.92248	3.37524
ONT.9363.3	0.429997	0	0	2.25316	10.6699	8.13084	7.10997	4.76279	1.29817
ONT.9363.5	3.00998	1.99383	1.57873	19.7151	94.5052	51.8692	80.5796	63.107	2.3367
ONT.9372.1	2418.73	2433.46	2077.61	3078.94	3728.38	4857.48	4096.29	5923.32	5555.64
ONT.9376.1	20.6399	11.4645	9.4724	10.1392	7.62139	6.72897	4.73998	1.1907	0.259634
ONT.9382.1	5.58996	6.47993	3.15747	2.81645	1.82913	2.24299	0	0	0.259634
ONT.9382.2	14.6199	15.4522	19.471	8.44934	3.65827	3.64486	1.89599	0.396899	0.519267
ONT.9382.5	26.2298	37.8827	15.7873	10.1392	3.65827	5.88785	0.473998	0.793799	0.259634
ONT.9382.7	8.59994	9.47067	9.4724	6.19618	3.04856	1.68224	0.947995	0.396899	0.259634
ONT.9382.8	2.57998	8.47376	5.26244	2.81645	1.21942	1.96262	0.473998	0	0
ONT.9382.9	7.30995	7.47685	12.1036	4.50632	0.914567	1.1215	0.473998	0	0
ONT.94.2	72.6695	75.7654	72.0955	141.949	57.008	46.8224	22.7519	16.6698	7.01011
ONT.94.4	21.0699	19.9383	23.681	36.0505	8.53596	10.9346	7.58396	4.36589	2.85597
ONT.9405.2	0.859994	0.498457	0	1.12658	2.43884	3.08411	5.21397	4.76279	5.45231
ONT.9405.3	2.14999	3.98765	2.10498	2.25316	5.18254	7.00935	12.7979	16.2729	15.0588
ONT.9409.1	2.57998	0	0	3.94303	8.53596	7.85047	9.47995	14.2884	12.9817
ONT.9409.4	0.429997	0	1.05249	0.56329	1.21942	3.08411	7.58396	7.54109	6.23121
ONT.9409.6	1.28999	1.49537	0.526244	3.94303	11.8894	10.0935	19.9079	25.4016	22.3285
ONT.9414.1	1.28999	0	0	0.56329	3.04856	12.3364	23.2259	58.7411	139.943
ONT.9415.1	1.28999	0.498457	0	0.56329	4.57283	24.1121	16.5899	93.6682	176.032
ONT.9444.2	0	0	0	0	1.21942	1.96262	1.89599	3.17519	5.19267
ONT.9445.1	11.1799	9.47067	12.6299	3.94303	0.914567	3.36449	1.42199	1.9845	2.59634
ONT.9452.1	20.2099	24.4244	22.1023	16.3354	6.40197	12.0561	5.21397	3.17519	0
ONT.9463.1	15.4799	15.9506	11.0511	34.924	18.901	10.0935	8.53196	2.3814	0.259634
ONT.9470.1	7.73995	17.446	8.94615	10.7025	4.26798	4.20561	2.36999	1.5876	0
ONT.9478.1	102.339	128.602	88.9353	52.3859	55.7886	42.6168	30.8098	19.845	1.5578
ONT.9478.5	85.9994	91.716	76.8317	53.5125	43.5943	44.2991	28.9139	23.4171	8.30828
ONT.9478.6	24.0798	33.3966	31.5747	11.2658	8.84081	4.48598	3.79198	7.54109	0.778901
ONT.9483.1	0	0	0	0	3.96312	3.08411	7.58396	19.0512	4.93304
ONT.9485.2	0	0	0	0	4.57283	0.841121	8.05796	3.57209	3.1156
ONT.9485.5	0	0	0	0	4.26798	3.36449	16.5899	11.5101	6.49084
ONT.9487.1	38.6997	39.8765	24.2072	30.4176	14.9379	19.6262	4.73998	7.14419	3.89451
ONT.9487.2	104.919	95.7037	89.4615	80.5504	35.3632	31.1215	9.00596	7.93799	8.04864
ONT.9487.4	95.0294	80.2515	79.4629	51.8226	27.437	31.4019	9.95395	10.3194	9.34681
ONT.9487.5	14.6199	26.9167	23.1548	19.1518	7.01168	7.00935	3.31798	1.9845	3.37524
ONT.9487.6	72.2395	96.7006	80.5154	72.6643	39.3264	43.1776	12.7979	13.4946	11.4239
ONT.9490.3	0	0.996913	0	0	0.304856	1.40187	3.31798	6.35039	3.63487
ONT.9497.1	0.859994	0	0	0	10.3651	9.81308	21.3299	19.845	11.4239
ONT.9497.2	0.429997	0	0	0	6.09711	3.08411	12.3239	10.7163	4.67341
ONT.9543.1	4.72997	8.47376	6.31493	0.56329	1.52428	0.841121	1.42199	0.793799	0
ONT.9560.2	0.429997	0.498457	0	2.25316	9.14567	26.0748	12.7979	67.076	24.4056
ONT.9589.1	4.29997	2.49228	2.63122	8.44934	8.84081	11.215	22.7519	17.4636	12.9817
ONT.96.1	14.6199	13.9568	42.6258	30.4176	15.8525	13.7383	3.79198	0	0
ONT.9604.3	93.7394	85.7345	89.4615	77.1707	209.436	254.86	374.458	637.42	793.441
ONT.9604.4	14.1899	16.9475	16.8398	16.8987	32.6195	40.3738	54.5097	84.9364	105.152
ONT.9604.5	7.73995	11.4645	3.68371	6.19618	11.5845	17.6635	26.0699	44.4527	50.1093
ONT.9604.7	6.01996	4.98457	5.26244	2.81645	5.18254	11.4953	15.6419	21.8295	15.578
ONT.9611.1	2.14999	0.498457	1.05249	0.56329	9.75538	5.88785	12.3239	11.907	4.15414
ONT.9612.1	5.15997	5.98148	4.20995	9.57592	19.5108	15.4206	29.8619	24.6078	12.9817
ONT.9616.1	32.6798	31.4028	43.152	18.0253	6.09711	4.48598	1.89599	1.5876	0.259634
ONT.9635.2	8.16995	3.98765	9.99864	90.6896	141.148	71.4953	145.043	59.138	23.367
ONT.9648.1	40.8497	58.8179	29.4697	23.0949	28.0467	22.9907	17.5379	12.3039	8.82755
ONT.9675.1	8.16995	8.97222	9.4724	3.94303	2.43884	1.96262	0.947995	0.396899	0.519267
ONT.9681.2	61.0596	74.7685	34.2059	9.57592	10.6699	12.0561	21.3299	33.7364	35.5698
ONT.9685.1	0.859994	0.498457	0	46.753	71.0313	43.4579	113.285	81.7612	42.0607
ONT.9685.3	0	0	0	0	3.96312	5.3271	6.63597	10.7163	4.67341
ONT.9690.1	7.30995	1.99383	18.9448	154.905	273.455	177.757	310.942	196.465	148.251
ONT.9698.1	2.14999	3.98765	0	6.75947	11.5845	13.1776	12.7979	38.8961	12.7221
ONT.9699.1	46.0097	36.8858	32.1009	27.0379	14.9379	21.3084	12.3239	7.93799	5.45231
ONT.9699.2	20.6399	21.9321	20.5235	12.3924	6.09711	5.60748	5.68797	4.36589	2.07707
ONT.9717.1	9.45994	11.963	13.6824	9.01263	2.43884	5.04673	2.84399	0.396899	0
ONT.9719.1	23.6498	29.4089	26.8385	17.462	7.92624	10.9346	2.36999	5.55659	8.56791
ONT.972.6	25.7998	17.9444	27.3647	21.9683	6.09711	7.57009	5.21397	5.15969	4.93304
ONT.9724.1	20.6399	11.963	24.2072	9.57592	9.45052	7.57009	7.58396	3.96899	1.81744
ONT.9726.1	2.14999	1.49537	1.57873	2.81645	21.3399	11.7757	35.5498	24.6078	16.6166
ONT.9741.2	81.2695	39.8765	49.467	49.0062	42.6798	57.757	112.337	144.074	154.482
ONT.9747.1	0.859994	1.49537	0	10.7025	7.62139	7.57009	5.68797	2.3814	1.29817
ONT.9747.2	0.859994	0.498457	0.526244	12.3924	13.1088	7.00935	4.73998	3.57209	0.778901
ONT.9757.1	21.9299	27.9136	24.7335	15.7721	13.1088	10.0935	5.21397	6.74729	5.97158
ONT.9763.1	29.2398	58.8179	19.471	63.0884	69.2022	82.9906	102.383	132.167	159.675
ONT.9764.3	59.7696	79.2546	83.6728	44.4999	7.92624	31.1215	24.6479	57.5504	99.959
ONT.9765.1	86.4294	143.057	248.914	16.3354	3.65827	14.2991	14.6939	22.2264	104.373
ONT.9766.2	45.1497	152.528	317.852	5.06961	4.26798	4.48598	2.36999	0	0
ONT.977.6	139.749	125.113	88.409	98.5757	58.2274	56.9159	17.0639	9.92248	2.85597
ONT.977.7	7.73995	7.47685	7.36742	9.57592	2.7437	2.80374	0.947995	0.793799	0
ONT.9772.1	17.1999	20.9352	19.471	11.8291	3.96312	6.72897	2.36999	1.5876	0.778901
ONT.9772.2	28.8098	25.4213	30.5222	16.3354	8.2311	8.13084	4.73998	1.9845	1.81744
ONT.9773.1	15.4799	15.4522	11.5774	9.01263	3.96312	6.4486	3.79198	3.57209	1.29817
ONT.9780.1	74.3895	83.7407	48.9407	29.8543	12.4991	17.6635	11.8499	12.3039	19.4725
ONT.9784.1	10.3199	0.498457	0	193.208	261.871	197.103	298.145	122.245	20.7707
ONT.9784.2	0.429997	0	0	10.7025	8.84081	6.16822	2.36999	1.1907	0.519267
ONT.9784.3	0	0	0	25.348	33.5341	23.5514	34.6018	19.0512	2.07707
ONT.98.5	7.30995	8.47376	6.84118	23.6582	27.437	22.4299	21.8039	11.5101	2.3367
ONT.9803.1	10.7499	11.963	11.0511	7.88605	4.57283	4.48598	1.42199	1.1907	0.259634
ONT.9807.1	36.9798	43.3657	42.0995	36.0505	27.7419	30.2804	18.9599	11.1132	7.78901
ONT.9807.2	39.5597	35.8889	35.2584	38.3037	17.9865	17.9439	10.9019	7.14419	7.01011
ONT.9819.1	8.59994	9.96913	6.31493	26.4746	24.6933	39.2523	91.0076	126.214	119.951
ONT.9822.2	19.3499	15.4522	9.99864	7.32276	2.13399	6.16822	0.473998	2.3814	3.1156
ONT.9823.1	4.72997	5.98148	5.26244	3.94303	1.21942	0.560748	0.473998	0	0
ONT.9841.1	3.43998	2.49228	7.36742	14.6455	22.2545	24.3925	29.3879	30.5612	35.5698
ONT.9851.1	0.859994	1.49537	1.05249	0.56329	20.1205	16.8224	23.6999	25.0047	14.2799
ONT.9869.1	20.2099	12.9599	9.4724	17.462	3.96312	6.72897	0	2.3814	4.15414
ONT.9873.1	74.8195	88.2268	78.4104	45.0632	14.0234	22.9907	4.73998	7.93799	18.434
ONT.988.2	23.6498	22.4305	16.8398	7.32276	8.84081	4.48598	16.5899	6.35039	6.75048
ONT.9880.5	26.6598	40.8734	42.6258	60.8353	46.9478	36.4486	18.0119	13.4946	2.3367
ONT.989.1	23.2198	37.3842	36.3109	19.7151	1.52428	0.841121	0	0	1.29817
ONT.989.2	32.2498	42.3688	44.2045	23.0949	2.7437	1.96262	0	0.396899	0.519267
ONT.991.1	9.45994	6.97839	8.41991	14.6455	17.9865	24.6729	38.3938	47.6279	56.6001
ONT.9910.1	0	0	0.526244	0	1.82913	2.52336	7.58396	8.73178	6.23121
ONT.9913.2	67.0795	99.1928	78.9366	52.3859	16.1573	29.1589	8.53196	7.93799	21.8092
ONT.9913.4	77.3995	107.168	69.9905	42.81	14.6331	27.757	2.36999	7.54109	20.2514
ONT.9932.1	2.14999	0.996913	1.57873	1.68987	25.303	23.8318	36.4978	43.6589	12.2028
ONT.9945.1	10.7499	17.446	14.7348	6.75947	2.43884	3.36449	2.36999	2.3814	1.03853
ONT.997.1	7.30995	4.48611	6.31493	19.7151	11.2797	10.9346	21.3299	20.2419	26.4826
ONT.997.5	6.01996	5.48302	3.68371	14.0822	7.92624	7.28972	14.2199	15.876	19.2129
ONT.9979.1	24.5098	19.4398	15.7873	28.1645	104.261	64.7663	104.279	97.2403	38.4258
ONT.9980.2	3.86997	3.98765	4.7362	5.6329	10.6699	8.41121	17.0639	15.0822	21.0303
ONT.9997.3	0.859994	0	0.526244	1.12658	6.70682	3.36449	6.63597	5.55659	5.97158
TnS000000671t10	26.6598	16.9475	27.8909	39.9936	48.1672	47.3832	65.4117	61.9163	63.3506
[truncated: 1,121 more rows]
