# Supplementary material for: Revealing the developmental dynamics in male strobilus transcriptome of Gnetum luofuense using nanopore sequencing technology
Source: Sci Rep. 2021 May 18;11:10516. doi: 10.1038/s41598-021-90082-0 (PMC8131605; doi:10.1038/s41598-021-90082-0)
Supplement: Supplementary file 5 — Supplementary Information 5. [file 41598_2021_90082_MOESM5_ESM.xlsx]

## Sheet: Sheet1
Supplementary Dataset File 3. List of transcription factors in the present study
ID	Gene family
ONT.1000.2	zf-HD
ONT.10014.1	NF-YA
ONT.10014.2	NF-YA
ONT.10014.3	NF-YA
ONT.10014.4	NF-YA
ONT.10020.1	C2C2-GATA
ONT.10020.2	C2C2-GATA
ONT.10116.1	MADS-M-type
ONT.10116.10	MADS-M-type
ONT.10116.14	MADS-MIKC
ONT.10116.4	MADS-MIKC
ONT.10116.5	MADS-M-type
ONT.10116.6	MADS-M-type
ONT.10117.1	MADS-M-type
ONT.10117.2	MADS-M-type
ONT.10117.4	MADS-M-type
ONT.10117.5	MADS-M-type
ONT.10117.6	MADS-M-type
ONT.10118.1	MADS-M-type
ONT.10118.2	MADS-M-type
ONT.10119.2	MADS-M-type
ONT.10119.4	MADS-M-type
ONT.10119.5	MADS-MIKC
ONT.1013.1	PLATZ
ONT.1013.2	PLATZ
ONT.1013.3	PLATZ
ONT.1013.4	PLATZ
ONT.10137.1	SWI/SNF-BAF60b
ONT.10137.2	SWI/SNF-BAF60b
ONT.10137.3	SWI/SNF-BAF60b
ONT.10137.5	SWI/SNF-BAF60b
ONT.10148.2	TCP
ONT.10163.1	Others
ONT.10163.2	Others
ONT.10163.4	Others
ONT.10202.3	AUX/IAA
ONT.10229.1	C2C2-Dof
ONT.10229.2	C2C2-Dof
ONT.10229.3	C2C2-Dof
ONT.10244.1	C2C2-Dof
ONT.10252.4	NF-YB
ONT.10253.1	HB-other
ONT.10285.1	LOB
ONT.10296.2	HB-HD-ZIP
ONT.10316.1	mTERF
ONT.10386.1	NF-YB
ONT.1040.1	bHLH
ONT.10414.2	HB-HD-ZIP
ONT.10433.1	Tify
ONT.10448.1	HMG
ONT.10448.4	HMG
ONT.10448.5	HMG
ONT.1047.2	C2C2-GATA
ONT.10496.1	AUX/IAA
ONT.10496.2	AUX/IAA
ONT.10534.1	GARP-G2-like
ONT.10542.1	C3H
ONT.10542.2	C3H
ONT.10549.1	NAC
ONT.10549.3	NAC
ONT.10549.4	NAC
ONT.10552.2	HB-HD-ZIP
ONT.10552.3	HB-HD-ZIP
ONT.10552.6	HB-other
ONT.1057.2	MYB
ONT.1057.3	MYB
ONT.10579.1	Others
ONT.10600.1	NAC
ONT.10600.2	NAC
ONT.10600.4	NAC
ONT.10600.5	NAC
ONT.10616.3	Tify
ONT.10618.2	TUB
ONT.10646.1	Others
ONT.10646.2	Others
ONT.10647.1	SOH1
ONT.10647.2	SOH1
ONT.10647.3	SOH1
ONT.10647.4	SOH1
ONT.10647.5	SOH1
ONT.10647.6	SOH1
ONT.10673.1	GNAT
ONT.10673.2	GNAT
ONT.10690.2	SBP
ONT.10698.1	NAC
ONT.10703.1	C3H
ONT.10719.2	MYB-related
ONT.10719.4	MYB
ONT.10719.6	MYB
ONT.10739.1	C2H2
ONT.1074.11	GARP-G2-like
ONT.1074.12	GARP-G2-like
ONT.1074.13	GARP-G2-like
ONT.1074.5	GARP-G2-like
ONT.10744.1	GRAS
ONT.10744.2	GRAS
ONT.10744.3	GRAS
ONT.108.4	NF-YB
ONT.10904.1	GARP-G2-like
ONT.10968.1	MYB-related
ONT.10977.2	Trihelix
ONT.10980.2	bHLH
ONT.10980.4	bHLH
ONT.11007.2	TRAF
ONT.11033.2	mTERF
ONT.11052.1	TCP
ONT.11098.1	E2F-DP
ONT.11099.1	MED6
ONT.11153.1	bHLH
ONT.11157.1	MYB-related
ONT.11157.2	MYB-related
ONT.11157.4	MYB-related
ONT.11204.1	NF-YC
ONT.11204.2	NF-YC
ONT.11204.3	NF-YC
ONT.11204.4	NF-YC
ONT.11204.5	NF-YC
ONT.11204.6	NF-YC
ONT.11204.8	NF-YC
ONT.11206.3	MYB-related
ONT.11242.1	MADS-M-type
ONT.11306.1	PLATZ
ONT.11345.1	C3H
ONT.11345.2	C3H
ONT.11355.1	CSD
ONT.11355.2	CSD
ONT.11355.3	CSD
ONT.11383.1	AP2/ERF-ERF
ONT.11383.2	AP2/ERF-ERF
ONT.11383.3	AP2/ERF-ERF
ONT.11389.10	HMG
ONT.11389.11	HMG
ONT.11389.13	HMG
ONT.11389.14	HMG
ONT.11389.5	HMG
ONT.11389.7	HMG
ONT.11389.9	HMG
ONT.11419.1	C3H
ONT.11436.1	MADS-M-type
ONT.11436.2	MADS-M-type
ONT.11436.3	MADS-M-type
ONT.11446.3	C2H2
ONT.11465.3	TRAF
ONT.11465.4	TRAF
ONT.11465.6	TRAF
ONT.11472.1	MYB
ONT.11497.3	NAC
ONT.11497.4	NAC
ONT.1158.1	IWS1
ONT.11581.10	S1Fa-like
ONT.11581.2	S1Fa-like
ONT.11581.5	S1Fa-like
ONT.11581.8	S1Fa-like
ONT.11581.9	S1Fa-like
ONT.11590.1	C2C2-Dof
ONT.11590.3	C2C2-Dof
ONT.11590.4	C2C2-Dof
ONT.11634.1	AP2/ERF-ERF
ONT.11634.2	AP2/ERF-ERF
ONT.11637.3	Alfin-like
ONT.11733.1	HMG
ONT.11733.10	HMG
ONT.11733.12	HMG
ONT.11733.2	HMG
ONT.11733.3	HMG
ONT.11833.4	HB-other
ONT.11854.1	C2C2-GATA
ONT.11854.4	C2C2-GATA
ONT.11873.2	Others
ONT.11875.1	bHLH
ONT.11875.10	bHLH
ONT.11875.12	bHLH
ONT.11875.3	bHLH
ONT.11875.4	bHLH
ONT.11875.6	bHLH
ONT.11924.1	MYB-related
ONT.11924.2	MYB-related
ONT.11931.6	C3H
ONT.11952.1	NF-YA
ONT.11952.4	NF-YA
ONT.11997.1	GARP-G2-like
ONT.11997.4	GARP-G2-like
ONT.11997.5	GARP-G2-like
ONT.12031.1	bHLH
ONT.12031.10	bHLH
ONT.12031.2	bHLH
ONT.12031.6	bHLH
ONT.12031.7	bHLH
ONT.12031.8	bHLH
ONT.12032.1	GARP-G2-like
ONT.12116.2	HMG
ONT.12137.2	Trihelix
ONT.12155.2	LUG
ONT.12155.3	LUG
ONT.12212.4	HB-other
ONT.12212.5	HB-HD-ZIP
ONT.12251.10	C2C2-GATA
ONT.12251.2	C2C2-GATA
ONT.12251.3	C2C2-GATA
ONT.12251.5	C2C2-GATA
ONT.12258.2	TUB
ONT.12258.3	TUB
ONT.1228.2	HB-other
ONT.123.1	MADS-M-type
ONT.123.2	MADS-MIKC
ONT.12322.2	bHLH
ONT.12339.1	MYB-related
ONT.12352.1	SBP
ONT.12365.2	AP2/ERF-ERF
ONT.12370.1	MADS-M-type
ONT.12370.2	MADS-M-type
ONT.12371.1	MADS-M-type
ONT.12371.2	MADS-M-type
ONT.12371.3	MADS-MIKC
ONT.12371.5	MADS-M-type
ONT.12371.6	MADS-M-type
ONT.12371.7	MADS-M-type
ONT.12372.1	MADS-MIKC
ONT.12373.1	MADS-M-type
ONT.12423.2	LOB
ONT.12423.4	LOB
ONT.12425.1	MADS-M-type
ONT.12425.2	MADS-M-type
ONT.12425.3	MADS-M-type
ONT.12425.4	MADS-M-type
ONT.12425.5	MADS-M-type
ONT.12425.6	MADS-M-type
ONT.12425.8	MADS-M-type
ONT.12435.1	mTERF
ONT.12456.5	C2C2-GATA
ONT.12468.2	OFP
ONT.12518.2	C3H
ONT.12535.2	RWP-RK
ONT.12553.2	bHLH
ONT.12600.2	TUB
ONT.12608.1	mTERF
ONT.12628.1	HB-other
ONT.12630.2	bZIP
ONT.12640.1	MYB-related
ONT.12640.2	MYB
ONT.12669.1	MYB-related
ONT.1267.1	Tify
ONT.1267.2	Others
ONT.12681.2	MYB-related
ONT.12683.1	MADS-M-type
ONT.12684.1	MADS-M-type
ONT.12684.2	MADS-M-type
ONT.12684.3	MADS-M-type
ONT.1269.2	C2H2
ONT.1386.4	AUX/IAA
ONT.1484.1	AUX/IAA
ONT.1484.2	AUX/IAA
ONT.1484.4	AUX/IAA
ONT.1484.5	AUX/IAA
ONT.1484.7	AUX/IAA
ONT.1484.8	AUX/IAA
ONT.149.2	NAC
ONT.1494.2	GNAT
ONT.1578.1	C2H2
ONT.1578.2	C2H2
ONT.1658.1	HB-other
ONT.1776.1	SBP
ONT.1776.2	SBP
ONT.1776.3	SBP
ONT.1776.5	SBP
ONT.1847.1	mTERF
ONT.1852.2	GARP-G2-like
ONT.1868.2	Tify
ONT.1914.1	Trihelix
ONT.1914.2	Trihelix
ONT.1914.4	Trihelix
ONT.1920.3	TRAF
ONT.1928.3	C3H
ONT.1928.4	C3H
ONT.1929.2	C3H
ONT.1929.4	C3H
ONT.1929.5	C3H
ONT.1962.2	Others
ONT.1982.4	WRKY
ONT.1982.5	WRKY
ONT.2006.1	OFP
ONT.2008.2	C2C2-GATA
ONT.2008.5	C2C2-GATA
ONT.2015.4	PHD
ONT.2018.1	GRF
ONT.202.1	B3
ONT.202.3	B3
ONT.202.4	B3
ONT.203.1	MYB
ONT.203.2	MYB-related
ONT.203.3	MYB
ONT.2034.3	TRAF
ONT.2072.1	MYB
ONT.2125.1	EIL
ONT.2125.3	EIL
ONT.2170.1	HB-other
ONT.2186.1	C2H2
ONT.2227.2	B3
ONT.2232.1	MYB-related
ONT.2254.2	Others
ONT.2254.3	Others
ONT.2393.1	C2H2
ONT.2393.2	C2H2
ONT.2416.1	C2C2-Dof
ONT.2416.2	C2C2-Dof
ONT.2424.4	Whirly
ONT.2424.7	Whirly
ONT.2449.1	C2H2
ONT.2449.4	C2H2
ONT.2479.2	C2H2
ONT.2569.3	BES1
ONT.257.3	MYB-related
ONT.257.4	MYB-related
ONT.2612.1	MADS-M-type
ONT.2624.1	C3H
ONT.2640.1	MADS-MIKC
ONT.2640.4	MADS-MIKC
ONT.2640.5	MADS-MIKC
ONT.2641.2	MADS-M-type
ONT.2659.1	C3H
ONT.2679.1	bHLH
ONT.2697.2	MBF1
ONT.2697.3	MBF1
ONT.2726.2	MADS-M-type
ONT.2770.1	GARP-G2-like
ONT.2820.2	LOB
ONT.2820.3	LOB
ONT.2829.2	bZIP
ONT.2829.3	bZIP
ONT.2878.3	WRKY
ONT.2887.3	DBB
ONT.2887.4	Others
ONT.2887.6	Others
ONT.3029.4	PHD
ONT.3029.5	PHD
ONT.3029.6	PHD
ONT.3055.2	C3H
ONT.3055.3	C3H
ONT.3088.1	GNAT
ONT.3088.3	GNAT
ONT.3141.1	C2C2-LSD
ONT.3141.2	C2C2-LSD
ONT.3141.3	C2C2-LSD
ONT.3141.4	C2C2-LSD
ONT.3141.5	C2C2-LSD
ONT.3194.2	SWI/SNF-BAF60b
ONT.3194.3	SWI/SNF-BAF60b
ONT.325.2	NAC
ONT.3261.2	Others
ONT.3261.5	DBB
ONT.3261.6	Others
ONT.3261.7	Others
ONT.3262.2	zf-HD
ONT.3273.1	C2C2-GATA
ONT.3326.1	MED6
ONT.337.2	LIM
ONT.3396.11	MYB-related
ONT.3396.3	MYB-related
ONT.3396.6	MYB-related
ONT.3433.2	bZIP
ONT.3433.3	bZIP
ONT.3452.1	Others
ONT.3452.3	Others
ONT.3453.2	Others
ONT.3453.3	Others
ONT.3458.2	C2H2
ONT.3458.3	C2H2
ONT.3464.1	C3H
ONT.349.1	bHLH
ONT.3616.1	HSF
ONT.3621.3	Trihelix
ONT.3621.4	Trihelix
ONT.364.3	C2H2
ONT.364.4	C2H2
ONT.364.5	C2H2
ONT.3666.1	Alfin-like
ONT.3666.13	Alfin-like
ONT.3666.5	Alfin-like
ONT.3666.7	Alfin-like
ONT.3741.1	MYB-related
ONT.3790.3	bHLH
ONT.3797.2	NF-YC
ONT.3797.3	NF-YC
ONT.3831.1	LOB
ONT.3917.1	EIL
ONT.3917.2	EIL
ONT.3917.3	EIL
ONT.394.3	Others
ONT.394.4	Others
ONT.3998.1	MYB-related
ONT.4034.1	NAC
ONT.4034.3	NAC
ONT.4034.4	NAC
ONT.4034.5	NAC
ONT.4039.2	AP2/ERF-ERF
ONT.413.1	GRAS
ONT.4168.1	MYB-related
ONT.4192.1	bHLH
ONT.4219.2	HB-HD-ZIP
ONT.4272.2	BES1
ONT.4272.3	BES1
ONT.4272.4	BES1
ONT.4278.2	Others
ONT.4278.3	Others
ONT.4322.1	IWS1
ONT.4322.5	IWS1
ONT.4359.2	GRAS
ONT.4407.1	C2C2-LSD
ONT.4414.2	ARID
ONT.4476.2	GeBP
ONT.4476.4	GeBP
ONT.45.2	C3H
ONT.4525.2	MYB
ONT.4532.1	LOB
ONT.4546.2	MYB
ONT.4546.3	MYB
ONT.4550.1	MYB-related
ONT.4550.2	MYB-related
ONT.4550.3	MYB-related
ONT.4556.1	bHLH
ONT.4588.2	MADS-M-type
ONT.4588.4	MADS-M-type
ONT.4598.1	HB-other
ONT.4670.1	zf-HD
ONT.4670.3	zf-HD
ONT.4670.4	zf-HD
ONT.4688.1	bZIP
ONT.4697.3	bHLH
ONT.4708.1	LOB
ONT.4708.2	LOB
ONT.4708.3	LOB
ONT.4708.4	LOB
ONT.4708.6	LOB
ONT.4708.8	LOB
ONT.4720.1	WRKY
ONT.4720.2	WRKY
ONT.4749.2	C3H
ONT.4749.5	C3H
ONT.4749.6	C3H
ONT.4749.8	C3H
ONT.4760.1	AP2/ERF-ERF
ONT.4762.3	WRKY
ONT.4778.1	C2H2
ONT.4793.3	NAC
ONT.4793.4	NAC
ONT.4822.1	bHLH
ONT.4858.2	bZIP
ONT.4873.1	C3H
ONT.4878.1	mTERF
ONT.4893.1	HMG
ONT.4893.2	HMG
ONT.4896.2	Tify
ONT.4919.1	MYB-related
ONT.4950.1	bHLH
ONT.4950.2	bHLH
ONT.4964.2	Trihelix
ONT.4964.4	Trihelix
ONT.4986.1	NF-YA
ONT.4990.2	MADS-M-type
ONT.5035.1	AUX/IAA
ONT.51.3	MADS-M-type
ONT.5165.1	AP2/ERF-ERF
ONT.52.1	MADS-M-type
ONT.521.1	bHLH
ONT.5217.2	MED7
ONT.5225.1	MED6
ONT.5226.1	MED6
ONT.5226.3	MED6
ONT.5227.1	MED6
ONT.5250.1	HSF
ONT.5250.2	HSF
ONT.5267.1	TRAF
ONT.5267.2	TRAF
ONT.5267.3	TRAF
ONT.5299.1	NAC
ONT.5299.3	NAC
ONT.5355.1	AP2/ERF-ERF
ONT.5355.2	AP2/ERF-ERF
ONT.5355.3	AP2/ERF-ERF
ONT.5355.4	AP2/ERF-AP2
ONT.537.1	SWI/SNF-BAF60b
ONT.537.2	SWI/SNF-BAF60b
ONT.5382.1	BES1
ONT.5382.5	BES1
ONT.5509.2	MYB-related
ONT.5584.1	MYB-related
ONT.5597.2	TCP
ONT.5632.1	zf-HD
ONT.5633.1	MYB-related
ONT.5633.2	MYB-related
ONT.5674.3	Tify
ONT.5674.4	Tify
ONT.5705.1	C3H
ONT.5705.2	C3H
ONT.5829.1	MADS-MIKC
ONT.5831.2	SET
ONT.5897.1	MYB-related
ONT.59.1	TRAF
ONT.5913.2	mTERF
ONT.5915.2	AUX/IAA
ONT.595.1	Rcd1-like
ONT.10131.1	RLK-Pelle_LRR-Xb-1
ONT.1034.4	CAMK_CAMKL-CHK1
ONT.10438.1	CMGC_CDK-Pl
ONT.10438.11	CMGC_CDK-Pl
ONT.10438.12	CMGC_CDK-Pl
ONT.10438.13	CMGC_CDK-Pl
ONT.10438.14	CMGC_CDK-Pl
ONT.10438.2	CMGC_CDK-Pl
ONT.10438.5	CMGC_CDK-Pl
ONT.10438.6	CMGC_CDK-Pl
ONT.10438.8	CMGC_CDK-Pl
ONT.10438.9	CMGC_CDK-Pl
ONT.10491.2	RLK-Pelle_LRR-XI-1
ONT.10491.3	RLK-Pelle_LRR-XI-1
ONT.10491.4	RLK-Pelle_LRR-XI-1
ONT.10507.1	CAMK_OST1L
ONT.10507.6	CAMK_OST1L
ONT.10563.1	RLK-Pelle_LRR-VII-3
ONT.10563.2	RLK-Pelle_LRR-VII-3
ONT.10563.3	RLK-Pelle_LRR-VII-3
ONT.10635.1	CAMK_OST1L
ONT.10692.1	RLK-Pelle_L-LEC
ONT.10929.1	RLK-Pelle_LRR-XII-1
ONT.10967.3	STE_STE7
ONT.11081.3	RLK-Pelle_RLCK-VIIa-1
ONT.11152.2	RLK-Pelle_LRR-II
ONT.1116.1	RLK-Pelle_DLSV
ONT.1119.1	CMGC_MAPK
ONT.1122.1	Aur
ONT.11348.3	STE_STE7
ONT.11395.2	RLK-Pelle_DLSV
ONT.11395.3	RLK-Pelle_DLSV
ONT.11395.5	RLK-Pelle_DLSV
ONT.1146.1	RLK-Pelle_RLCK-VIII
ONT.1146.10	RLK-Pelle_RLCK-VIII
ONT.1146.3	RLK-Pelle_RLCK-VIII
ONT.1146.4	RLK-Pelle_RLCK-VIII
ONT.1146.9	RLK-Pelle_RLCK-VIII
ONT.11554.1	RLK-Pelle_RLCK-V
ONT.11554.3	RLK-Pelle_RLCK-V
ONT.11570.1	TKL-Pl-4
ONT.11612.1	RLK-Pelle_RLCK-XV
ONT.11612.2	RLK-Pelle_RLCK-XV
ONT.11612.6	RLK-Pelle_RLCK-XV
ONT.11616.1	RLK-Pelle_DLSV
ONT.11767.1	RLK-Pelle_LRR-XII-1
ONT.11781.3	RLK-Pelle_RLCK-VIIa-2
ONT.11781.4	RLK-Pelle_RLCK-VIIa-2
ONT.11896.1	Group-Pl-3
ONT.11917.1	RLK-Pelle_LRR-XI-1
ONT.1193.1	CAMK_CDPK
ONT.1212.1	RLK-Pelle_RLCK-VI
ONT.1212.3	RLK-Pelle_RLCK-VI
ONT.1212.4	RLK-Pelle_RLCK-VI
ONT.1212.6	RLK-Pelle_RLCK-VI
ONT.1212.7	RLK-Pelle_RLCK-VI
ONT.12120.2	TKL_CTR1-DRK-2
ONT.12164.1	RLK-Pelle_DLSV
ONT.12164.3	RLK-Pelle_DLSV
ONT.1229.1	CMGC_CDK-CRK7-CDK9
ONT.12333.1	CMGC_GSK
ONT.12333.2	CMGC_GSK
ONT.12333.5	CMGC_GSK
ONT.12390.1	CMGC_MAPK
ONT.12408.1	RLK-Pelle_CR4L
ONT.12447.2	TKL-Pl-5
ONT.12524.1	CAMK_AMPK
ONT.12524.3	CAMK_AMPK
ONT.12660.1	CK1_CK1
ONT.135.1	CMGC_CDK-CDK7
ONT.1353.1	WNK_NRBP
ONT.1366.2	RLK-Pelle_DLSV
ONT.1463.1	RLK-Pelle_URK-1
ONT.1671.2	RLK-Pelle_RLCK-XV
ONT.180.1	WNK_NRBP
ONT.180.4	WNK_NRBP
ONT.2028.1	TKL-Pl-4
ONT.208.1	TKL-Pl-4
ONT.2151.1	CAMK_CDPK
ONT.2151.3	CAMK_CDPK
ONT.2182.1	CK1_CK1
ONT.2182.10	CK1_CK1
ONT.2182.2	CK1_CK1
ONT.2267.1	CMGC_RCK
ONT.2383.2	Group-Pl-3
ONT.2383.3	Group-Pl-3
ONT.2522.1	RLK-Pelle_LRR-XII-1
ONT.2587.3	RLK-Pelle_RLCK-VIII
ONT.2587.4	RLK-Pelle_RLCK-VIII
ONT.2587.6	RLK-Pelle_RLCK-VIII
ONT.2747.1	RLK-Pelle_URK-Pp-1
ONT.2752.2	AGC-Pl
ONT.2752.5	AGC-Pl
ONT.2815.1	CMGC_CLK
ONT.2815.2	CMGC_CLK
ONT.2815.5	CMGC_CLK
ONT.2925.2	CAMK_CAMKL-LKB
ONT.2961.1	RLK-Pelle_DLSV
ONT.2967.1	RLK-Pelle_SD-2b
ONT.2979.2	RLK-Pelle_LRR-III
ONT.3014.2	AGC_NDR
ONT.3014.3	AGC_NDR
ONT.3131.1	RLK-Pelle_RLCK-XII-1
ONT.3131.3	RLK-Pelle_RLCK-XII-1
ONT.3131.5	RLK-Pelle_RLCK-XII-1
ONT.321.2	CMGC_CK2
ONT.321.3	CMGC_CK2
ONT.3289.3	STE_STE11
ONT.3289.4	STE_STE11
ONT.3338.2	CMGC_MAPK
ONT.3339.1	CMGC_CDK-CRK7-CDK9
ONT.3339.2	CMGC_CDK-CRK7-CDK9
ONT.3339.3	CMGC_CDK-CRK7-CDK9
ONT.3339.4	CMGC_CDK-CRK7-CDK9
ONT.3339.5	CMGC_CDK-CRK7-CDK9
ONT.3339.6	CMGC_CDK-CRK7-CDK9
ONT.3374.1	Aur
ONT.3447.6	CAMK_CAMKL-CHK1
ONT.3472.2	NAK
ONT.3472.3	NAK
ONT.3472.6	NAK
ONT.3506.1	RLK-Pelle_RLCK-II
ONT.3506.2	RLK-Pelle_RLCK-II
ONT.3510.2	CMGC_GSK
ONT.3510.3	CMGC_GSK
ONT.3510.8	CMGC_GSK
ONT.3531.1	CAMK_CDPK
ONT.3533.2	RLK-Pelle_RLCK-VIIa-2
ONT.3538.3	CMGC_CDK-CCRK
ONT.3538.5	CMGC_CDK-CCRK
ONT.3538.7	CMGC_CDK-CCRK
ONT.3538.8	CMGC_CDK-CCRK
ONT.3538.9	CMGC_CDK-CCRK
ONT.3582.1	RLK-Pelle_RLCK-VIII
ONT.3595.1	RLK-Pelle_SD-2b
ONT.3751.2	CMGC_MAPK
ONT.3850.1	AGC_RSK-2
ONT.3850.2	AGC_RSK-2
ONT.3907.1	RLK-Pelle_LRR-XI-1
ONT.3918.4	RLK-Pelle_RLCK-IXb
ONT.3980.10	NEK
ONT.3980.12	TKL-Pl-4
ONT.3980.3	NEK
ONT.3980.5	TKL-Pl-4
ONT.3980.6	TKL-Pl-4
ONT.3980.8	NEK
ONT.3980.9	NEK
ONT.4031.1	RLK-Pelle_RLCK-VIIa-2
ONT.4071.2	RLK-Pelle_LRR-XII-1
ONT.4077.2	RLK-Pelle_SD-2b
ONT.4084.1	AGC_RSK-2
ONT.4084.2	AGC_RSK-2
ONT.4084.4	AGC_RSK-2
ONT.4124.2	CAMK_CDPK
ONT.4124.3	CAMK_CDPK
ONT.4211.1	RLK-Pelle_LRR-XI-1
ONT.43.2	WNK_NRBP
ONT.43.3	WNK_NRBP
ONT.4400.1	RLK-Pelle_Extensin
ONT.456.1	TKL_CTR1-DRK-2
ONT.4581.1	CMGC_CLK
ONT.4581.2	CMGC_CLK
ONT.4581.3	CMGC_CLK
ONT.4581.4	CMGC_CLK
ONT.4581.5	CMGC_CLK
ONT.4581.6	CMGC_CLK
ONT.4581.7	CMGC_CLK
ONT.4699.1	RLK-Pelle_RLCK-IV
ONT.4899.1	RLK-Pelle_DLSV
ONT.4906.1	STE_STE7
ONT.4906.2	STE_STE7
ONT.4920.4	TKL-Pl-6
ONT.4948.1	CAMK_OST1L
ONT.4948.2	CAMK_OST1L
ONT.4948.4	CAMK_OST1L
ONT.4948.5	CAMK_OST1L
ONT.496.2	CMGC_CDK-Pl
ONT.5060.1	RLK-Pelle_DLSV
ONT.5221.1	RLK-Pelle_LRR-XIIIa
ONT.5237.1	TKL-Pl-4
ONT.5237.2	TKL-Pl-4
ONT.5237.3	TKL-Pl-4
ONT.5295.1	RLK-Pelle_RLCK-VIIa-1
ONT.5322.1	CMGC_CDK-PITSLRE
ONT.5444.2	RLK-Pelle_RLCK-VIIa-2
ONT.5444.3	RLK-Pelle_RLCK-VIIa-2
ONT.5505.1	RLK-Pelle_RLCK-VIIa-1
ONT.5505.4	RLK-Pelle_RLCK-VIIa-1
ONT.5532.2	RLK-Pelle_RLCK-V
ONT.5600.2	CAMK_CDPK
ONT.5615.1	CAMK_CDPK
ONT.5659.7	RLK-Pelle_LRR-V
ONT.5660.1	RLK-Pelle_LRR-XI-1
ONT.57.1	RLK-Pelle_RLCK-X
ONT.57.2	RLK-Pelle_RLCK-X
ONT.5814.1	AGC_NDR
ONT.6002.1	TRAF
ONT.6029.1	AP2/ERF-ERF
ONT.6118.2	ARID
ONT.6148.1	Rcd1-like
ONT.6169.1	bHLH
ONT.6198.1	Trihelix
ONT.6245.11	AUX/IAA
ONT.6245.12	AUX/IAA
ONT.6245.3	AUX/IAA
ONT.6245.5	AUX/IAA
ONT.6245.6	AUX/IAA
ONT.6245.7	AUX/IAA
ONT.6276.2	HB-other
ONT.6276.3	HB-other
ONT.6299.1	Others
ONT.6299.2	Others
ONT.6299.3	Others
ONT.6300.2	PHD
ONT.6310.2	LOB
ONT.6310.3	LOB
ONT.6310.5	LOB
ONT.6369.1	LOB
ONT.6399.1	TCP
ONT.6399.2	TCP
ONT.6399.3	TCP
ONT.641.1	NAC
ONT.641.5	NAC
ONT.641.6	NAC
ONT.641.7	NAC
ONT.6412.5	C3H
ONT.6475.2	C2H2
ONT.6500.1	HMG
ONT.6500.2	HMG
ONT.6500.3	HMG
ONT.6500.4	HMG
ONT.6500.7	HMG
ONT.6500.8	HMG
ONT.6532.3	C3H
ONT.6553.2	MADS-M-type
ONT.6554.1	MADS-M-type
ONT.6554.2	MADS-M-type
ONT.6565.1	GARP-G2-like
ONT.6603.1	C3H
ONT.6680.3	C2C2-YABBY
ONT.6721.2	MADS-M-type
ONT.6740.1	Coactivator p15
ONT.6773.1	TRAF
ONT.6773.2	TAZ
ONT.6774.1	TAZ
ONT.6774.2	TAZ
ONT.6816.5	HB-other
ONT.6882.1	MADS-M-type
ONT.6882.3	MADS-MIKC
ONT.6882.5	MADS-M-type
ONT.6927.1	TUB
ONT.6975.3	MYB-related
ONT.6978.1	bZIP
ONT.6978.3	bZIP
ONT.6978.6	bZIP
ONT.6978.7	bZIP
ONT.6978.8	bZIP
ONT.702.1	C2C2-Dof
ONT.702.2	C2C2-Dof
ONT.702.3	C2C2-Dof
ONT.7071.1	TCP
ONT.7075.2	MADS-M-type
ONT.7080.2	MYB-related
ONT.7090.4	C2H2
ONT.7169.3	bHLH
ONT.7180.1	MADS-M-type
ONT.7180.2	MADS-M-type
ONT.7180.3	MADS-M-type
ONT.7180.4	MADS-M-type
ONT.7181.1	MADS-MIKC
ONT.7181.4	MADS-M-type
ONT.7181.6	MADS-M-type
ONT.7190.2	AP2/ERF-ERF
ONT.7195.4	C3H
ONT.7195.6	C3H
ONT.7215.2	Tify
ONT.7223.2	TRAF
ONT.7243.1	C3H
ONT.725.2	C2H2
ONT.725.7	C2H2
ONT.7267.1	mTERF
ONT.7329.1	AP2/ERF-ERF
ONT.7329.3	AP2/ERF-ERF
ONT.7363.1	NAC
ONT.7366.3	MADS-M-type
ONT.7385.1	MYB-related
ONT.7400.1	PHD
ONT.7400.3	PHD
ONT.7406.1	Trihelix
ONT.746.1	HSF
ONT.746.2	HSF
ONT.7466.1	MADS-MIKC
ONT.7466.5	MADS-M-type
ONT.7466.8	MADS-M-type
ONT.7466.9	MADS-MIKC
ONT.7470.1	AP2/ERF-ERF
ONT.7479.4	EIL
ONT.7503.1	Others
ONT.7504.1	MYB-related
ONT.7504.2	MYB-related
ONT.7504.3	MYB
ONT.7504.4	MYB-related
ONT.7538.1	LOB
ONT.7539.1	MADS-M-type
ONT.7542.3	C2H2
ONT.7553.1	HB-WOX
ONT.7568.2	LOB
ONT.7586.12	Tify
ONT.7586.13	Tify
ONT.7586.2	Tify
ONT.7586.7	Tify
ONT.7586.9	Tify
ONT.7752.1	C2C2-GATA
ONT.7752.2	C2C2-GATA
ONT.7777.1	HB-other
ONT.7785.1	MYB-related
ONT.7827.1	TUB
ONT.7827.2	TUB
ONT.7829.1	HSF
ONT.7936.1	HMG
ONT.7959.1	TCP
ONT.7959.2	TCP
ONT.8021.12	Coactivator p15
ONT.8021.3	Coactivator p15
ONT.8021.4	Coactivator p15
ONT.8021.5	Coactivator p15
ONT.8021.8	Coactivator p15
ONT.8021.9	Coactivator p15
ONT.8037.1	MADS-M-type
ONT.8037.2	MADS-MIKC
ONT.8041.1	MADS-M-type
ONT.8041.2	MADS-M-type
ONT.8041.3	MADS-M-type
ONT.8041.4	MADS-M-type
ONT.8069.1	WRKY
ONT.8073.1	TRAF
ONT.81.1	Tify
ONT.8124.2	GNAT
ONT.8124.4	GNAT
ONT.814.2	VOZ
ONT.814.4	VOZ
ONT.8141.1	bZIP
ONT.8194.2	GNAT
ONT.82.1	Tify
ONT.82.2	Tify
ONT.820.2	PLATZ
ONT.820.3	PLATZ
ONT.820.4	PLATZ
ONT.820.5	PLATZ
ONT.820.6	PLATZ
ONT.820.7	PLATZ
ONT.8208.3	NAC
ONT.8210.2	WRKY
ONT.8210.4	WRKY
ONT.8238.2	GNAT
ONT.8238.3	GNAT
ONT.8249.1	MYB
ONT.8285.1	AP2/ERF-ERF
ONT.8285.2	AP2/ERF-ERF
ONT.8285.7	AP2/ERF-ERF
ONT.8285.8	AP2/ERF-ERF
ONT.8286.14	PHD
ONT.8286.7	PHD
ONT.8376.1	mTERF
ONT.8402.6	bHLH
ONT.8402.7	bHLH
ONT.8480.1	Others
ONT.8480.2	Others
ONT.8480.3	Others
ONT.8480.4	Others
ONT.8480.5	LIM
ONT.8513.1	C3H
ONT.8513.2	C3H
ONT.8523.1	HB-WOX
ONT.8523.2	HB-WOX
ONT.8523.3	HB-WOX
ONT.8533.1	MED6
ONT.8533.2	MED6
ONT.8540.2	GNAT
ONT.8540.4	GNAT
ONT.8559.1	MYB-related
ONT.863.1	C2H2
ONT.8632.1	PLATZ
ONT.8632.3	PLATZ
ONT.8675.2	E2F-DP
ONT.8704.2	DBP
ONT.8704.4	DBP
ONT.8746.2	LOB
ONT.8747.1	LOB
ONT.8778.1	AP2/ERF-ERF
ONT.879.1	MADS-M-type
ONT.879.3	MADS-M-type
ONT.879.4	MADS-M-type
ONT.8793.2	TRAF
ONT.88.5	PHD
ONT.88.7	PHD
ONT.88.9	PHD
ONT.8830.1	PLATZ
ONT.8830.2	PLATZ
ONT.8830.5	PLATZ
ONT.8832.1	C3H
ONT.8861.3	C2C2-Dof
ONT.8861.4	C2C2-Dof
ONT.8893.1	MYB-related
ONT.8944.1	bZIP
ONT.8945.2	LOB
ONT.8981.1	MADS-M-type
ONT.8981.5	MADS-M-type
ONT.8981.7	MADS-MIKC
ONT.8981.8	MADS-M-type
ONT.8981.9	MADS-M-type
ONT.9008.1	mTERF
ONT.9028.2	HB-other
ONT.9054.1	TUB
ONT.9054.2	TUB
ONT.9061.1	C2C2-GATA
ONT.9114.1	NF-YB
ONT.9114.2	NF-YB
ONT.9114.3	NF-YB
ONT.9114.6	NF-YB
ONT.9129.1	Tify
ONT.9129.2	Tify
ONT.9129.6	Tify
ONT.9129.7	Others
ONT.9143.2	SBP
ONT.9153.2	C2H2
ONT.9153.3	C2H2
ONT.9153.4	C2H2
ONT.9154.2	MYB-related
ONT.9241.2	MYB-related
ONT.9311.2	PLATZ
ONT.9363.1	bHLH
ONT.9363.4	bHLH
ONT.9363.5	bHLH
ONT.9369.1	MYB-related
ONT.9478.1	SBP
ONT.9478.2	SBP
ONT.9478.5	SBP
ONT.9478.6	SBP
ONT.9506.1	AUX/IAA
ONT.9514.1	mTERF
ONT.952.1	GRAS
ONT.9526.2	HB-other
ONT.9624.1	GRAS
ONT.9705.1	C2H2
ONT.9831.1	AP2/ERF-ERF
ONT.9831.3	AP2/ERF-ERF
ONT.9900.1	LOB
ONT.9995.1	MYB
ONT.9995.11	MYB-related
ONT.9995.12	MYB
ONT.9995.13	MYB
ONT.9995.14	MYB
ONT.9995.16	MYB
ONT.9995.17	MYB-related
ONT.9995.18	MYB
ONT.9995.2	MYB-related
ONT.9995.20	MYB
ONT.9995.21	MYB
ONT.9995.23	MYB-related
ONT.9995.3	MYB
ONT.9995.4	MYB-related
ONT.9995.6	MYB
ONT.9995.8	MYB-related
TnS000001073t05	Others
TnS000010971t01	mTERF
TnS000011941t01	GRAS
TnS000012029t01	zf-HD
TnS000012775t01	AP2/ERF-ERF
TnS000012775t03	C2C2-Dof
TnS000013453t04	AP2/ERF-ERF
TnS000102679t02	Pseudo ARR-B
TnS000103297t16	SWI/SNF-BAF60b
TnS000103513t01	WRKY
TnS000104321t01	C2H2
TnS000104645t14	HSF
TnS000105453t01	LOB
TnS000108005t03	GNAT
TnS000109587t02	VOZ
TnS000110183t04	PLATZ
TnS000113045t01	C2H2
TnS000113705t01	HSF
TnS000114139t04	AP2/ERF-ERF
TnS000114139t14	WRKY
TnS000114139t15	WRKY
TnS000115847t01	C3H
TnS000116837t07	IWS1
TnS000117879t04	HB-other
TnS000118101t03	GRAS
TnS000118533t03	HB-other
TnS000119167t01	LOB
TnS000119167t02	LOB
TnS000119223t06	SET
TnS000119223t07	GARP-G2-like
TnS000120257t01	LOB
TnS000120821t06	PLATZ
TnS000120933t03	DDT
TnS000120933t10	PLATZ
TnS000120933t16	Trihelix
TnS000120933t19	C2H2
TnS000120979t06	bHLH
TnS000121169t01	C2C2-GATA
TnS000122145t12	MYB
TnS000122547t08	GARP-G2-like
TnS000125881t01	GNAT
TnS000127743t03	HB-WOX
TnS000127743t05	IWS1
TnS000129661t01	mTERF
TnS000129661t02	mTERF
TnS000129661t03	mTERF
TnS000129661t05	MYB
TnS000130059t03	SET
TnS000131859t02	ARID
TnS000133365t07	GNAT
TnS000133619t10	C2H2
TnS000134093t07	Tify
TnS000134093t13	C2H2
TnS000134777t12	C2C2-YABBY
TnS000136259t02	C3H
TnS000136271t05	AP2/ERF-ERF
TnS000136271t06	AP2/ERF-ERF
TnS000136271t07	HB-WOX
TnS000136509t06	C2H2
TnS000137343t10	mTERF
TnS000138137t02	mTERF
TnS000138137t03	mTERF
TnS000138315t01	GNAT
TnS001000051t04	zf-HD
TnS001001281t02	MADS-M-type
TnS001002091t05	SET
TnS001002363t02	SRS
TnS001002589t02	SNF2
TnS001002589t06	SET
TnS001003069t03	PHD
TnS001003229t02	GNAT
TnS001005005t02	Tify
TnS001005465t03	PHD
TnS001007177t03	NF-YB
TnS001007481t03	bHLH
TnS001008199t01	MADS-MIKC
TnS001008727t15	GARP-G2-like
TnS001008727t16	SET
TnS001009589t08	NAC
TnS001013129t04	B3
TnS001013129t06	B3
TnS001017235t01	MYB
TnS001021939t01	NAC
TnS001021939t02	NAC
TnS001022817t06	LIM
TnS001023411t07	bHLH
TnS001024159t01	LOB
TnS001024361t01	bZIP
TnS001024731t03	WRKY
TnS001024781t06	C2H2
TnS001027641t01	SNF2
TnS001028169t01	mTERF
TnS001028169t02	mTERF
TnS001028169t03	mTERF
TnS001028169t06	GRAS
TnS001028451t01	mTERF
TnS001029887t14	SET
TnS001029887t15	WRKY
TnS001030345t01	bHLH
TnS001030769t01	Rcd1-like
TnS001032845t12	bHLH
TnS001033003t01	C2C2-GATA
TnS001034791t05	AP2/ERF-ERF
TnS001034817t01	bHLH
TnS001035023t03	GNAT
TnS001035181t02	bHLH
TnS001035189t03	SET
TnS001036471t02	Rcd1-like
TnS001038099t02	TRAF
TnS001039087t01	SET
TnS001039353t03	WRKY
TnS001039353t08	SET
TnS001039353t13	MYB-related
TnS001039427t01	NAC
TnS001041249t06	C3H
TnS001041269t11	TCP
TnS001042163t02	MED6
TnS001042563t02	C2C2-Dof
TnS001042753t02	GARP-G2-like
TnS001042849t01	C2H2
TnS001043093t01	GeBP
TnS013780774t01	SNF2
ONT.6057.2	CAMK_CDPK
ONT.6057.3	CAMK_CDPK
ONT.6101.1	CK1_CK1
ONT.6101.2	CK1_CK1
ONT.6126.1	RLK-Pelle_SD-2b
ONT.614.1	CAMK_CDPK
ONT.614.2	CAMK_CDPK
ONT.614.3	CAMK_CDPK
ONT.614.4	CAMK_CDPK
ONT.614.6	CAMK_CDPK
ONT.6145.1	RLK-Pelle_LRR-IV
ONT.620.3	RLK-Pelle_RLCK-VI
ONT.6320.1	TKL-Pl-5
ONT.6331.1	RLK-Pelle_LRR-Xb-1
ONT.6404.5	Group-Pl-3
ONT.6428.1	RLK-Pelle_DLSV
ONT.6550.1	CMGC_MAPK
ONT.6727.2	CMGC_RCK
ONT.6727.3	CMGC_RCK
ONT.6750.2	RLK-Pelle_RLCK-VIIa-1
ONT.6750.3	RLK-Pelle_RLCK-VIIa-1
ONT.6929.2	CMGC_DYRK-DRYK2
ONT.6981.1	STE_STE20-Fray
ONT.6985.1	CMGC_RCK
ONT.6985.2	CMGC_RCK
ONT.7004.1	TKL-Pl-1
ONT.7012.1	TKL-Pl-4
ONT.7072.1	CMGC_CLK
ONT.7072.4	CMGC_CLK
ONT.7120.1	CMGC_GSK
ONT.7120.2	CMGC_GSK
ONT.7120.3	CMGC_GSK
ONT.7120.5	CMGC_GSK
ONT.7212.2	STE_STE11
ONT.7212.3	STE_STE11
ONT.7293.1	RLK-Pelle_URK-1
ONT.7330.2	CMGC_CDK-CDK8
ONT.7405.1	CAMK_CAMKL-CHK1
ONT.7405.2	CAMK_CAMKL-CHK1
ONT.7405.3	CAMK_CAMKL-CHK1
ONT.7405.5	CAMK_CAMKL-CHK1
ONT.7405.6	CAMK_CAMKL-CHK1
ONT.7633.1	TKL-Pl-5
ONT.7700.1	CMGC_CDK-CRK7-CDK9
ONT.7874.1	CMGC_RCK
ONT.7874.4	CMGC_RCK
ONT.7883.1	AGC_RSK-2
ONT.795.1	STE_STE20-Fray
ONT.7998.1	STE_STE7
ONT.7998.2	STE_STE7
ONT.8012.4	RLK-Pelle_LysM
ONT.808.2	CAMK_CAMKL-CHK1
ONT.808.5	CAMK_CAMKL-CHK1
ONT.808.8	CAMK_CAMKL-CHK1
ONT.8103.2	RLK-Pelle_LRR-XI-1
ONT.8131.2	RLK-Pelle_LRR-I-2
ONT.8297.1	RLK-Pelle_DLSV
ONT.8371.1	RLK-Pelle_RLCK-VIIa-2
ONT.8418.1	CK1_CK1-Pl
ONT.8418.5	CK1_CK1-Pl
ONT.8418.8	CK1_CK1-Pl
ONT.8432.1	CMGC_CLK
ONT.8647.1	TKL-Pl-4
ONT.8659.2	STE_STE7
ONT.9039.1	CMGC_CDK-Pl
ONT.9101.1	RLK-Pelle_LRR-XI-2
ONT.9101.2	RLK-Pelle_LRR-XI-2
ONT.9136.3	CAMK_CAMKL-CHK1
ONT.9328.3	CK1_CK1
ONT.9328.4	CK1_CK1
ONT.9413.1	RLK-Pelle_LysM
ONT.9480.1	RLK-Pelle_LRR-XII-1
ONT.9486.1	CMGC_GSK
ONT.9517.1	RLK-Pelle_DLSV
ONT.9559.1	RLK-Pelle_SD-2b
ONT.9679.1	RLK-Pelle_RLCK-VI
ONT.9703.1	RLK-Pelle_PERK-1
ONT.9738.1	RLK-Pelle_RLCK-VIIa-1
ONT.974.3	CMGC_GSK
ONT.974.4	CMGC_GSK
ONT.974.5	CMGC_GSK
ONT.974.7	CMGC_GSK
ONT.979.1	RLK-Pelle_RLCK-VIIa-2
ONT.980.1	RLK-Pelle_RLCK-VIIa-2
ONT.980.2	RLK-Pelle_RLCK-VIIa-2
ONT.9815.3	CAMK_CDPK
ONT.9815.4	CAMK_CDPK
ONT.9851.1	STE_STE11
TnC225404172t01	RLK-Pelle_SD-2b
TnS000010783t01	STE_STE20-Fray
TnS000010857t01	CAMK_CAMKL-CHK1
TnS000013627t02	TKL-Pl-4
TnS000100061t02	TKL-Pl-4
TnS000100479t02	RLK-Pelle_LRR-VII-2
TnS000103057t06	CMGC_MAPK
TnS000103057t10	TKL_CTR1-DRK-2
TnS000112579t01	RLK-Pelle_LRR-IV
TnS000113885t01	STE_STE20-Fray
TnS000115783t01	RLK-Pelle_SD-2b
TnS000115833t04	TKL_CTR1-DRK-1
TnS000116841t02	CMGC_CDK-PITSLRE
TnS000117923t01	RLK-Pelle_RLCK-XI
TnS000118175t01	RLK-Pelle_RLCK-VIIb
TnS000118999t01	CMGC_CDKL-Cr
TnS000119079t01	CMGC_GSK
TnS000119223t01	RLK-Pelle_RLCK-VIIa-2
TnS000119223t02	RLK-Pelle_RLCK-VIIa-2
TnS000120821t15	RLK-Pelle_SD-2b
TnS000120821t17	RLK-Pelle_SD-2b
TnS000120821t19	RLK-Pelle_SD-2b
TnS000120821t20	RLK-Pelle_SD-2b
TnS000120821t21	RLK-Pelle_SD-2b
TnS000120821t22	RLK-Pelle_SD-2b
TnS000120933t15	CAMK_CAMKL-CHK1
TnS000123981t02	RLK-Pelle_LRR-II
TnS000125113t03	CMGC_MAPK
TnS000125113t08	Aur
TnS000127547t03	RLK-Pelle_RLCK-VIII
TnS000130635t03	CAMK_CDPK
TnS000131181t02	RLK-Pelle_LRR-V
TnS000131745t07	RLK-Pelle_RLCK-VI
TnS000132787t01	CMGC_CDK-CRK7-CDK9
TnS000133039t04	RLK-Pelle_CrRLK1L-1
TnS000133039t06	RLK-Pelle_LRR-III
TnS000133393t01	RLK-Pelle_LRR-II
TnS000133619t02	STE_STE11
TnS000133731t01	WNK_NRBP
TnS000135173t05	TKL_CTR1-DRK-2
TnS000137343t03	WNK_NRBP
TnS000137343t11	RLK-Pelle_RKF3
TnS000137343t12	RLK-Pelle_RLCK-VI
TnS000137645t01	RLK-Pelle_DLSV
TnS000138039t03	CMGC_DYRK-PRP4
TnS001000037t01	TKL-Pl-4
TnS001000051t07	RLK-Pelle_LRR-XIIIb
TnS001002557t03	RLK-Pelle_RLCK-VIII
TnS001002557t07	RLK-Pelle_RLCK-VIII
TnS001002831t05	WNK_NRBP
TnS001003229t01	RLK-Pelle_LRR-IX
TnS001003305t02	RLK-Pelle_RLCK-X
TnS001008471t01	CAMK_CAMKL-CHK1
TnS001008471t02	CAMK_CAMKL-CHK1
TnS001008625t01	RLK-Pelle_L-LEC
TnS001008727t08	CMGC_CDK-CDK7
TnS001012533t03	WNK_NRBP
TnS001012533t04	RLK-Pelle_LRR-VI-2
TnS001013253t01	RLK-Pelle_SD-2b
TnS001013253t02	RLK-Pelle_SD-2b
TnS001013965t03	TKL-Pl-4
TnS001015727t01	RLK-Pelle_L-LEC
TnS001015727t02	RLK-Pelle_L-LEC
TnS001016115t06	RLK-Pelle_RLCK-VIIa-2
TnS001016925t05	RLK-Pelle_LRR-I-1
TnS001019729t06	RLK-Pelle_RLCK-VI
TnS001021927t11	CMGC_CK2
TnS001027641t02	RLK-Pelle_CrRLK1L-1
TnS001027641t03	RLK-Pelle_CrRLK1L-1
TnS001028527t01	RLK-Pelle_L-LEC
TnS001029447t02	RLK-Pelle_LRR-V
TnS001030121t01	RLK-Pelle_RKF3
TnS001030217t02	RLK-Pelle_WAK_LRK10L-1
TnS001030217t05	RLK-Pelle_LRR-I-1
TnS001032271t03	CMGC_CDK-Pl
TnS001034867t01	RLK-Pelle_LRR-I-1
TnS001035189t02	RLK-Pelle_LRR-XII-1
TnS001035189t06	RLK-Pelle_LRR-XI-2
TnS001036017t02	RLK-Pelle_LRR-Xb-1
TnS001037597t01	RLK-Pelle_SD-2b
TnS001037813t05	RLK-Pelle_L-LEC
TnS001037813t08	CAMK_CDPK
TnS001038517t02	RLK-Pelle_RLCK-VI
TnS001039353t09	AGC_RSK-2
TnS001039353t10	AGC_RSK-2
TnS001039729t01	TLK
TnS001041799t02	RLK-Pelle_LRR-IX
TnS001042601t02	RLK-Pelle_LRR-XV
TnS001042977t01	RLK-Pelle_LRR-XII-1
TnS001042977t02	RLK-Pelle_LRR-XII-1
TnS001043041t02	RLK-Pelle_L-LEC
TnS000001915t01	HSF
TnS000002575t03	C2H2
TnS000014537t04	NAC
TnS000014537t05	LOB
TnS000015095t02	HB-KNOX
TnS000015235t06	C2C2-GATA
TnS000015667t01	GARP-G2-like
TnS000015873t01	zf-HD
TnS000016043t02	C2H2
TnS000019361t01	Others
TnS000019377t03	ARID
TnS000020033t03	PHD
TnS000020275t01	ARID
TnS000020275t02	RWP-RK
TnS000020275t03	C2H2
TnS000026413t01	GNAT
TnS000026531t01	HSF
TnS000027637t01	NAC
TnS000027637t02	NAC
TnS000029377t03	Others
TnS000031647t15	bHLH
TnS000031647t16	SET
TnS000031913t01	mTERF
TnS000031913t02	mTERF
TnS000033849t02	MYB-related
TnS000034679t05	mTERF
TnS000138797t02	B3-ARF
TnS000140939t02	GRAS
TnS000141003t01	B3-ARF
TnS000141025t01	PHD
TnS000141327t01	C2H2
TnS000141555t02	NAC
TnS000141783t01	GRAS
TnS000142615t08	MYB
TnS000142615t10	bHLH
TnS000142615t19	AUX/IAA
TnS000142969t06	HMG
TnS000142969t15	GNAT
TnS000143457t01	C3H
TnS000145765t02	Trihelix
TnS000146041t04	MYB
TnS000146041t05	GRAS
TnS000146153t05	PHD
TnS000146367t13	C3H
TnS000146389t04	C2H2
TnS000146501t01	C2H2
TnS000146501t07	MYB-related
TnS000146785t02	Jumonji
TnS000146937t01	bHLH
TnS000147181t01	WRKY
TnS000149361t01	MYB
TnS000149705t01	WRKY
TnS000150047t01	AP2/ERF-ERF
TnS000150193t02	LUG
TnS000150193t05	bHLH
TnS000152731t01	AP2/ERF-ERF
TnS000153195t01	MYB-related
TnS000154673t03	Trihelix
TnS000155567t05	AP2/ERF-ERF
TnS000155889t01	SWI/SNF-BAF60b
TnS000156587t01	C3H
TnS000156791t16	SBP
TnS000157897t02	WRKY
TnS000159101t05	C2H2
TnS000159101t06	C2H2
TnS000159511t04	AP2/ERF-ERF
TnS000159553t01	C2C2-YABBY
TnS000160189t01	bHLH
TnS000160899t01	mTERF
TnS000161755t04	GARP-G2-like
TnS000162507t01	NAC
TnS000162889t01	Tify
TnS000166149t01	NF-YB
TnS000166737t01	Trihelix
TnS000167913t01	C2H2
TnS000168789t01	C3H
TnS000169005t01	C3H
TnS000170421t01	HSF
TnS000170537t04	bHLH
TnS000171755t01	bZIP
TnS000171799t01	Others
TnS000172305t11	WRKY
TnS000173151t07	MYB
TnS000173151t08	NF-YC
TnS000173705t04	WRKY
TnS000173777t02	HB-other
TnS000174381t02	OFP
TnS000174697t01	C2C2-GATA
TnS000175641t03	PHD
TnS000176189t04	GRF
TnS000176751t01	TRAF
TnS000176847t03	WRKY
TnS000177039t08	AP2/ERF-ERF
TnS000177511t03	C2C2-Dof
TnS000181165t01	C2C2-Dof
TnS000181483t15	SNF2
TnS000182121t01	B3
TnS000182335t04	C2C2-CO-like
TnS000182403t06	EIL
TnS000182831t01	bZIP
TnS000183447t01	mTERF
TnS000186245t01	HB-KNOX
TnS000186737t01	mTERF
TnS000186737t02	mTERF
TnS000189115t01	GNAT
TnS000190927t01	NF-X1
TnS000190957t01	SET
TnS000191245t04	B3
TnS000191245t10	MYB
TnS000191245t11	bHLH
TnS000191245t12	bHLH
TnS000192081t01	LOB
TnS000192647t01	C2H2
TnS000193759t01	WRKY
TnS000197259t09	C2H2
TnS000197697t09	GARP-G2-like
TnS000198091t05	PHD
TnS000199425t09	CAMTA
TnS000199439t01	mTERF
TnS000200419t01	B3
TnS000202693t01	B3
TnS000202953t02	HB-other
TnS000203341t02	C2C2-Dof
TnS000203839t01	CPP
TnS000203839t07	Whirly
TnS000204273t01	GNAT
TnS000206363t01	C2H2
TnS000206439t02	Others
TnS000207095t04	PHD
TnS000207249t08	mTERF
TnS000207273t01	NF-YB
TnS000208295t02	SET
TnS000208401t01	TCP
TnS000209121t01	B3
TnS000209637t01	Others
TnS000211875t04	LOB
TnS000211875t05	LOB
TnS000214137t01	mTERF
TnS000215639t04	MYB
TnS000216789t04	NAC
TnS000216893t01	BES1
TnS000217467t01	SET
TnS000219649t01	LOB
TnS000220241t01	MADS-MIKC
TnS000220661t01	C3H
TnS000220661t05	MYB-related
TnS000221649t01	MYB
TnS000223479t02	NAC
TnS000224555t02	C3H
TnS000225609t01	Tify
TnS000226135t02	bHLH
TnS000226557t06	MBF1
TnS000227341t01	SET
TnS000227341t02	SET
TnS000227341t03	SET
TnS000228493t02	SET
TnS000228685t01	NF-X1
TnS000229425t02	MADS-MIKC
TnS000230141t01	PHD
TnS000231461t01	SET
TnS000232765t02	MYB
TnS000232873t03	GARP-G2-like
TnS000233461t02	SBP
TnS000234581t10	C2H2
TnS000234759t07	GRAS
TnS000236301t08	LOB
TnS000236373t01	SWI/SNF-SWI3
TnS000236655t02	bZIP
TnS000237761t13	LIM
TnS000238769t02	PHD
TnS000238887t01	WRKY
TnS000238919t13	DBB
TnS000239827t01	GeBP
TnS000241219t01	SBP
TnS000242443t01	SNF2
TnS000243729t01	HB-BELL
TnS000246971t01	TAZ
TnS000247197t03	bZIP
TnS000247985t20	AP2/ERF-ERF
TnS000249713t01	SNF2
TnS000251109t02	MADS-M-type
TnS000251811t02	bZIP
TnS000252569t04	PHD
TnS000252889t02	bHLH
TnS000253501t08	C3H
TnS000254591t08	HB-other
TnS000254749t03	Trihelix
TnS000254749t09	bHLH
TnS000254899t01	GNAT
TnS000254899t05	C3H
TnS000255845t12	AP2/ERF-ERF
TnS000257227t01	PHD
TnS000257227t03	mTERF
TnS000257227t04	mTERF
TnS000257699t04	WRKY
TnS000257699t06	C3H
TnS000258603t01	B3
TnS000258901t03	C2C2-LSD
TnS000259333t02	C2H2
TnS000261337t01	AP2/ERF-ERF
TnS000261797t10	LOB
TnS000263253t01	SWI/SNF-BAF60b
TnS000263253t02	SNF2
TnS000264493t14	HB-other
TnS000265819t01	ARID
TnS000266583t07	bHLH
TnS000269123t01	DBB
TnS000269123t02	zf-HD
TnS000269885t01	BSD
TnS000269885t14	C2C2-GATA
TnS000270257t01	Others
TnS000271017t07	MYB
TnS000274701t10	HB-HD-ZIP
TnS000277535t07	GARP-G2-like
TnS000278327t03	C2H2
TnS000279713t11	SET
TnS000282047t07	GARP-ARR-B
TnS000282907t02	Trihelix
TnS000282907t06	MYB-related
TnS000283031t05	C2H2
TnS000283031t09	MYB
TnS000286199t13	C2H2
TnS000286201t04	bZIP
TnS000286277t01	AP2/ERF-AP2
TnS000286979t01	NAC
TnS000287883t01	OFP
TnS000287911t02	Others
TnS000287911t04	Others
TnS000287911t08	LOB
TnS000288615t03	C3H
TnS000289641t01	MYB-related
TnS000293877t04	PHD
TnS000297347t01	PHD
TnS000298711t01	MBF1
TnS000301319t07	HSF
TnS000301559t10	Trihelix
TnS000304117t01	PHD
TnS000305287t04	MYB-related
TnS000307211t01	C2H2
TnS000308365t01	WRKY
TnS000308545t01	Others
TnS000310095t01	C3H
TnS000310781t01	MADS-MIKC
TnS000313065t05	bHLH
TnS000314283t02	SWI/SNF-BAF60b
TnS000314283t08	HB-HD-ZIP
TnS000314467t01	HB-WOX
TnS000315925t01	SBP
TnS000315925t02	MYB-related
TnS000317261t05	mTERF
TnS000319463t02	bHLH
TnS000320421t03	NF-YC
TnS000323519t05	MYB-related
TnS000323605t02	LOB
TnS000324749t04	Others
TnS000329869t02	HB-BELL
TnS000329939t01	HB-HD-ZIP
TnS000330997t07	Trihelix
TnS000331101t01	EIL
TnS000331101t05	AP2/ERF-ERF
TnS000332043t01	MADS-M-type
TnS000332527t09	B3-ARF
TnS000332527t24	bHLH
TnS000332649t01	SET
TnS000337909t04	bHLH
TnS000340093t01	AP2/ERF-ERF
TnS000342289t04	NAC
TnS000345015t01	bHLH
TnS000346691t09	AP2/ERF-ERF
TnS013851226t01	LOB
TnS013861538t01	NAC
TnS013870792t01	bHLH
TnS013877308t01	HMG
TnS013892962t01	HB-other
TnS013894106t01	mTERF
TnS013894156t01	B3
TnS013908372t01	SWI/SNF-BAF60b
TnS013909324t01	AP2/ERF-ERF
TnS013909766t01	AP2/ERF-ERF
TnS013910598t01	GRAS
TnS013911926t02	RWP-RK
TnS000001435t01	AGC_RSK-2
TnS000001545t01	CMGC_CLK
TnS000002309t02	RLK-Pelle_LysM
TnS000002373t01	RLK-Pelle_LRR-XI-1
TnS000002373t05	RLK-Pelle_LRR-XI-1
TnS000002463t01	RLK-Pelle_LRR-IX
TnS000014621t03	RLK-Pelle_L-LEC
TnS000015235t08	RLK-Pelle_RLCK-XV
TnS000017637t02	RLK-Pelle_LRR-XI-1
TnS000017639t01	TKL-Pl-4
TnS000017947t01	RLK-Pelle_RLCK-XIII
TnS000017947t02	RLK-Pelle_RLCK-XIII
TnS000017947t03	RLK-Pelle_RLCK-XIII
TnS000018813t02	CK1_CK1
TnS000019071t01	RLK-Pelle_SD-2b
TnS000021035t01	RLK-Pelle_LRR-I-1
TnS000021047t03	RLK-Pelle_LRR-XI-1
TnS000021047t05	RLK-Pelle_LRR-XI-1
TnS000022753t07	STE_STE20-Fray
TnS000023629t02	RLK-Pelle_SD-2b
TnS000024569t01	STE_STE11
TnS000025805t01	CAMK_OST1L
TnS000027671t06	RLK-Pelle_LRR-III
TnS000029377t01	CMGC_CDK-CCRK
TnS000031647t05	CMGC_MAPK
TnS000032341t01	RLK-Pelle_L-LEC
TnS000034679t02	RLK-Pelle_SD-2b
TnS000138797t04	RLK-Pelle_DLSV
TnS000140381t02	RLK-Pelle_LRR-IX
TnS000141003t05	RLK-Pelle_CR4L
TnS000141713t03	RLK-Pelle_URK-1
TnS000142615t18	RLK-Pelle_CrRLK1L-1
TnS000146041t07	RLK-Pelle_RLCK-XI
TnS000146367t19	RLK-Pelle_RLCK-II
TnS000146785t01	RLK-Pelle_SD-2b
TnS000147535t03	RLK-Pelle_URK-Pp-1
TnS000147535t04	RLK-Pelle_URK-Pp-1
TnS000153393t02	Group-Pl-3
TnS000153475t06	RLK-Pelle_LRR-XI-1
TnS000153957t02	RLK-Pelle_RLCK-VIIa-2
TnS000153957t04	RLK-Pelle_RLCK-VIIa-2
TnS000154545t01	RLK-Pelle_LRR-XIV
TnS000155041t04	RLK-Pelle_RLCK-IXb
TnS000157837t01	RLK-Pelle_WAK_LRK10L-1
TnS000158743t02	RLK-Pelle_LysM
TnS000160829t03	CAMK_OST1L
TnS000161755t05	RLK-Pelle_LRR-I-1
TnS000170799t02	RLK-Pelle_LRR-IX
TnS000171641t07	RLK-Pelle_RLCK-VI
TnS000171755t05	TKL_CTR1-DRK-2
TnS000172297t03	RLK-Pelle_URK-Pp-2
TnS000178365t10	CMGC_SRPK
TnS000178999t07	RLK-Pelle_LRR-XI-1
TnS000179427t03	RLK-Pelle_LRR-XI-1
TnS000179639t04	RLK-Pelle_LRR-VII-2
TnS000180801t01	RLK-Pelle_RLCK-VIII
TnS000181039t01	RLK-Pelle_URK-Pp-2
TnS000181483t16	RLK-Pelle_LRR-I-1
TnS000184407t01	CAMK_CDPK
TnS000192955t03	CMGC_CDK-Pl
TnS000193341t01	RLK-Pelle_L-LEC
TnS000194659t02	CMGC_CDK-PITSLRE
TnS000194937t02	RLK-Pelle_LRR-V
TnS000194947t02	RLK-Pelle_LRR-I-1
TnS000194947t07	RLK-Pelle_LRR-I-1
TnS000197259t03	CMGC_RCK
TnS000197259t07	STE_STE-Pl
TnS000201967t01	RLK-Pelle_LRR-VII-1
TnS000202259t01	Group-Pl-3
TnS000210121t02	RLK-Pelle_LRR-III
TnS000212173t01	RLK-Pelle_LysM
TnS000213171t01	RLK-Pelle_SD-2b
TnS000213381t03	RLK-Pelle_L-LEC
TnS000213381t04	RLK-Pelle_L-LEC
TnS000213381t09	RLK-Pelle_L-LEC
TnS000213381t10	RLK-Pelle_L-LEC
TnS000213533t01	RLK-Pelle_LRR-Xb-1
TnS000214821t01	RLK-Pelle_LRR-V
TnS000218531t08	RLK-Pelle_RLCK-VIII
TnS000219803t02	RLK-Pelle_LysM
TnS000222675t01	STE_STE11
TnS000224555t01	RLK-Pelle_LRR-Xa
TnS000226121t05	Aur
TnS000226533t02	RLK-Pelle_LRR-I-1
TnS000226533t04	RLK-Pelle_LRR-I-1
TnS000230021t03	RLK-Pelle_LRR-XI-1
TnS000230507t01	RLK-Pelle_URK-Pp-1
TnS000230875t03	AGC-Pl
TnS000234581t07	CAMK_CAMKL-CHK1
TnS000235315t03	RLK-Pelle_DLSV
TnS000235315t09	RLK-Pelle_DLSV
TnS000235319t01	RLK-Pelle_RLCK-II
TnS000235897t03	Aur
TnS000236301t02	CMGC_CLK
TnS000236301t10	RLK-Pelle_LRR-III
TnS000238395t01	RLK-Pelle_PERK-2
TnS000238769t16	RLK-Pelle_LRR-XIV
TnS000242443t11	CAMK_CAMKL-LKB
TnS000246053t01	AGC_RSK-2
TnS000246053t07	RLK-Pelle_DLSV
TnS000246053t08	RLK-Pelle_DLSV
TnS000246053t09	RLK-Pelle_DLSV
TnS000247175t01	RLK-Pelle_SD-2b
TnS000247985t10	RLK-Pelle_LRR-III
TnS000247985t22	CMGC_SRPK
TnS000249031t02	RLK-Pelle_LRR-I-1
TnS000249601t01	RLK-Pelle_LRR-XI-1
TnS000251491t01	RLK-Pelle_SD-2b
TnS000251811t04	AGC_NDR
TnS000251821t12	RLK-Pelle_LRR-III
TnS000253293t02	RLK-Pelle_LRR-III
TnS000254591t06	Group-Pl-4
TnS000254749t06	RLK-Pelle_DLSV
TnS000254749t12	RLK-Pelle_SD-2b
TnS000258283t01	RLK-Pelle_RLCK-XII-1
TnS000258283t06	RLK-Pelle_LRR-XI-1
TnS000264493t22	RLK-Pelle_LRR-XI-1
TnS000269885t02	CMGC_MAPK
TnS000269917t04	RLK-Pelle_LRR-XI-1
TnS000271017t06	STE_STE11
TnS000272499t03	RLK-Pelle_LRR-III
TnS000275251t01	CMGC_CDK-Pl
TnS000275469t01	RLK-Pelle_L-LEC
TnS000275625t01	CMGC_MAPK
TnS000275877t01	CMGC_CDK-CRK7-CDK9
TnS000277535t02	RLK-Pelle_RLCK-XI
TnS000278791t01	RLK-Pelle_LRR-VIII-1
TnS000279713t03	Aur
TnS000279713t04	Aur
TnS000282047t01	RLK-Pelle_LRR-XI-1
TnS000283031t11	RLK-Pelle_LRR-XII-1
TnS000287435t16	CAMK_CAMKL-CHK1
TnS000287777t01	CAMK_CDPK
TnS000289077t08	NAK
TnS000290555t06	RLK-Pelle_LRR-VII-1
TnS000290929t01	RLK-Pelle_RLCK-II
TnS000290929t04	RLK-Pelle_CR4L
TnS000291455t08	CMGC_GSK
TnS000292707t01	PEK_GCN2
TnS000292945t01	CAMK_CDPK
TnS000292945t03	RLK-Pelle_RLCK-VIIa-2
TnS000292955t01	RLK-Pelle_LRR-I-1
TnS000295787t07	RLK-Pelle_LRR-V
TnS000296317t01	RLK-Pelle_LysM
TnS000296435t03	RLK-Pelle_LRR-XI-1
TnS000298667t02	RLK-Pelle_RLCK-VIII
TnS000299239t03	RLK-Pelle_SD-2b
TnS000302405t01	RLK-Pelle_CrRLK1L-1
TnS000302933t01	CAMK_CDPK
TnS000304735t01	RLK-Pelle_SD-2b
TnS000305447t02	RLK-Pelle_WAK_LRK10L-1
TnS000306249t01	RLK-Pelle_DLSV
TnS000306427t03	TKL-Pl-6
TnS000308553t02	RLK-Pelle_SD-2b
TnS000309903t01	RLK-Pelle_SD-2b
TnS000311331t01	RLK-Pelle_LRR-IX
TnS000312789t01	RLK-Pelle_WAK_LRK10L-1
TnS000314027t04	RLK-Pelle_LRR-Xb-1
TnS000314027t05	Group-Pl-4
TnS000314283t09	TKL_CTR1-DRK-2
TnS000319463t07	RLK-Pelle_LRR-II
TnS000322161t04	RLK-Pelle_LRR-VI-1
TnS000322441t01	RLK-Pelle_L-LEC
TnS000322441t02	RLK-Pelle_L-LEC
TnS000325439t13	AGC_RSK-2
TnS000329259t05	NEK
TnS000331101t03	RLK-Pelle_RLCK-IXb
TnS000331967t03	STE_STE20-Pl
TnS000334801t01	CAMK_OST1L
TnS000336959t01	TKL-Pl-4
TnS000337807t02	RLK-Pelle_LRR-IX
TnS000340273t02	RLK-Pelle_LysM
TnS000341719t01	RLK-Pelle_DLSV
TnS000341955t02	RLK-Pelle_RLCK-VIIa-2
TnS000343985t02	RLK-Pelle_SD-2b
TnS000345359t04	RLK-Pelle_LRR-XIIIa
TnS013909156t01	RLK-Pelle_LRR-VIII-1
TnS000004985t01	DBP
TnS000005079t03	SNF2
TnS000005265t04	Trihelix
TnS000005539t06	bHLH
TnS000005585t01	Trihelix
TnS000005873t01	SNF2
TnS000035699t01	MYB-related
TnS000036455t02	HB-other
TnS000036863t04	AP2/ERF-AP2
TnS000037237t01	SNF2
TnS000037257t01	MADS-M-type
TnS000037493t07	AP2/ERF-ERF
TnS000037503t01	CSD
TnS000041003t02	bHLH
TnS000041285t01	bZIP
TnS000042605t01	Others
TnS000042971t01	WRKY
TnS000043375t03	WRKY
TnS000043709t01	Trihelix
TnS000044313t01	MED6
TnS000044313t02	MED6
TnS000044313t03	MED6
TnS000044757t02	NAC
TnS000045611t04	SET
TnS000045715t03	HB-HD-ZIP
TnS000046621t06	SNF2
TnS000049607t21	bHLH
TnS000050311t01	HSF
TnS000051093t03	WRKY
TnS000051105t05	GNAT
TnS000051751t04	TRAF
TnS000053353t02	AUX/IAA
TnS000054669t03	SET
TnS000055435t03	C2H2
TnS000055435t07	Jumonji
TnS000055737t02	NF-YB
TnS000056991t09	HB-KNOX
TnS000057003t01	SET
TnS000057533t01	GRF
TnS000057599t01	AP2/ERF-ERF
TnS000057613t09	PHD
TnS000057943t01	MADS-M-type
TnS000057943t03	HSF
TnS000058127t02	RWP-RK
TnS000058887t05	C2C2-GATA
TnS000058887t07	mTERF
TnS000350085t02	HB-HD-ZIP
TnS000353001t03	PHD
TnS000354031t03	NF-YC
TnS000355203t09	Trihelix
TnS000355899t01	WRKY
TnS000357043t02	MYB-related
TnS000358499t01	bHLH
TnS000359159t01	MADS-M-type
TnS000362099t01	HB-HD-ZIP
TnS000362927t01	SET
TnS000364849t02	WRKY
TnS000366965t06	BES1
TnS000366965t07	IWS1
TnS000366965t09	mTERF
TnS000366965t10	mTERF
TnS000366987t02	Pseudo ARR-B
TnS000369563t01	SRS
TnS000370161t01	C2C2-GATA
TnS000370427t01	PHD
TnS000370427t11	IWS1
TnS000373995t02	GRAS
TnS000377749t01	Trihelix
TnS000378927t03	mTERF
TnS000378927t05	ARID
TnS000378927t08	GNAT
TnS000384203t03	GeBP
TnS000386041t01	Others
TnS000387089t07	NAC
TnS000387585t01	SWI/SNF-BAF60b
TnS000387913t05	GNAT
TnS000387913t06	GNAT
TnS000387913t07	MYB
TnS000388171t09	LOB
TnS000388533t05	C3H
TnS000388621t02	MYB-related
TnS000388847t01	MYB-related
TnS000389281t01	SET
TnS000390009t01	bHLH
TnS000393325t06	GNAT
TnS000393325t08	MADS-MIKC
TnS000394769t01	HB-HD-ZIP
TnS000394769t02	SNF2
TnS000396329t04	SWI/SNF-SWI3
TnS000396329t05	bZIP
TnS000396921t09	WRKY
TnS000397783t05	OFP
TnS000397917t07	TRAF
TnS000400895t04	MYB-related
TnS000400895t07	bHLH
TnS000401131t01	LOB
TnS000401131t05	SET
TnS000401371t01	WRKY
TnS000401371t02	WRKY
TnS000401371t03	WRKY
TnS000401371t04	WRKY
TnS000401371t05	WRKY
TnS000401371t06	WRKY
TnS000401465t17	bZIP
TnS000404217t03	GARP-G2-like
TnS000404455t02	LOB
TnS000404459t01	LOB
TnS000404667t01	AP2/ERF-ERF
TnS000405433t01	WRKY
TnS000408231t01	MYB-related
TnS000408231t03	MYB-related
TnS000408231t09	C2H2
TnS000408531t03	Trihelix
TnS000408579t07	NAC
TnS000409729t08	bZIP
TnS000412825t07	HRT
TnS000413755t06	CAMTA
TnS000414113t09	Tify
TnS000416441t02	HSF
TnS000420067t01	bHLH
TnS000420823t03	GRF
TnS000420823t09	Trihelix
TnS000421431t05	TCP
TnS000423079t10	NF-YA
TnS000423151t01	MADS-M-type
TnS000423591t01	MYB-related
TnS000426595t04	B3-ARF
TnS000427839t01	WRKY
TnS000429951t05	OFP
TnS000432977t01	TCP
TnS000432977t04	TCP
TnS000433277t01	WRKY
TnS000436807t04	AP2/ERF-ERF
TnS000438403t18	TCP
TnS000441621t07	AP2/ERF-RAV
TnS000441621t12	MED7
TnS000442093t02	ARID
TnS000442467t02	SOH1
TnS000443037t01	C2H2
TnS000443893t01	Others
TnS000445185t04	HSF
TnS000445341t03	B3
TnS000446377t02	HB-PHD
TnS000446377t03	TRAF
TnS000448505t01	NAC
TnS000449193t05	E2F-DP
TnS000450055t07	C2H2
TnS000450229t05	C2H2
TnS000450229t06	MYB-related
TnS000450825t01	HB-BELL
TnS000452185t01	WRKY
TnS000452573t11	PHD
TnS000453405t02	AP2/ERF-AP2
TnS000455965t01	HB-WOX
TnS000455965t02	HB-WOX
TnS000456545t01	BES1
TnS000456545t03	B3
TnS000457457t01	NAC
TnS000457701t07	IWS1
TnS000460789t08	C3H
TnS000460863t04	NAC
TnS000461511t13	bHLH
TnS000461511t14	C2H2
TnS000461511t16	NAC
TnS000462131t01	C2C2-GATA
TnS000462743t01	bHLH
TnS000463811t02	MED6
TnS000464453t03	AP2/ERF-ERF
TnS000464453t04	AP2/ERF-ERF
TnS000468011t02	MYB-related
TnS000468567t17	C2H2
TnS000469903t12	MYB-related
TnS000471965t04	MYB
TnS000473551t05	TCP
TnS000474711t01	mTERF
TnS000476605t02	zf-HD
TnS000478175t02	bHLH
TnS000479301t04	Tify
TnS000479359t06	SET
TnS000479359t08	Tify
TnS000480543t06	SNF2
TnS000480571t05	bHLH
TnS000482629t03	MYB
TnS000484413t01	CAMTA
TnS000486687t01	PHD
TnS000487115t03	Trihelix
TnS000487277t01	C2H2
TnS000487647t03	AP2/ERF-AP2
TnS000487647t04	AP2/ERF-AP2
TnS000489175t01	bZIP
TnS000489311t05	bHLH
TnS000489311t06	bHLH
TnS000490421t08	Jumonji
TnS000490963t02	C2H2
TnS000490963t03	MYB
TnS000493429t07	GNAT
TnS000494949t02	TRAF
TnS000495759t01	MADS-MIKC
TnS000495823t02	SET
TnS000496157t01	RWP-RK
TnS000497455t03	HB-WOX
TnS000498063t18	IWS1
TnS000498063t20	MYB-related
TnS000498063t28	bHLH
TnS000498063t43	mTERF
TnS000498063t45	mTERF
TnS000498063t46	mTERF
TnS000498063t52	AUX/IAA
TnS000498063t53	MYB-related
TnS000498063t77	Trihelix
TnS000498063t78	Jumonji
TnS000506271t05	NAC
TnS000506649t03	TRAF
TnS000507375t24	HSF
TnS000507375t26	GARP-G2-like
TnS000507375t32	AP2/ERF-ERF
TnS000507375t33	AP2/ERF-ERF
TnS000507375t34	Trihelix
TnS000508723t01	SET
TnS000508917t06	DDT
TnS000512695t01	HSF
TnS000516129t03	ARID
TnS000520075t03	Rcd1-like
TnS000522447t02	B3-ARF
TnS000522447t03	B3-ARF
TnS000522447t04	bHLH
TnS000526315t01	MADS-M-type
TnS000527347t01	C2H2
TnS000528313t01	bHLH
TnS000529633t03	MYB-related
TnS000531471t01	HSF
TnS000531675t04	MYB-related
TnS000533047t13	B3
TnS000536859t01	HB-other
TnS000537325t01	AP2/ERF-ERF
TnS000540141t01	Others
TnS000540141t02	PHD
TnS000540273t15	LOB
TnS000541587t07	Others
TnS000543537t01	GNAT
TnS000544415t01	HB-other
TnS000545957t02	LOB
TnS000546439t01	mTERF
TnS000546439t04	mTERF
TnS000547309t01	TCP
TnS000548417t01	C2C2-CO-like
TnS000548585t05	C3H
TnS000549803t03	C3H
TnS000552623t01	IWS1
TnS000552883t03	GRAS
TnS000552883t08	GARP-ARR-B
TnS000553067t01	SNF2
TnS000554691t06	C2H2
TnS000555469t01	HB-HD-ZIP
TnS000555485t01	HMG
TnS000555913t01	AP2/ERF-ERF
TnS000556363t01	WRKY
TnS000559449t06	C3H
TnS000560393t03	MYB-related
TnS000560433t07	bHLH
TnS000560433t10	Trihelix
TnS000560831t05	Others
TnS000562421t02	SET
TnS000563753t03	mTERF
TnS000564307t01	GARP-G2-like
TnS000569747t01	C3H
TnS000569747t04	HB-HD-ZIP
TnS000570111t01	mTERF
TnS000574223t03	SWI/SNF-SWI3
TnS000574413t01	bZIP
TnS000576073t01	GNAT
TnS000576073t02	GNAT
TnS000576073t03	GNAT
TnS000576497t03	Trihelix
[truncated: 1,140 more rows]
